# Supplementary material for: In silico work flow for scaffold hopping in Leishmania
Source: BMC Res Notes. 2014 Nov 17;7:802. doi: 10.1186/1756-0500-7-802 (PMC4247209; doi:10.1186/1756-0500-7-802)
Supplement: Supplementary file 1 — Additional file 1: List of prioritized proteins. (XLSX 14 KB) [file 13104_2014_3333_MOESM1_ESM.xlsx]

## Sheet: Sheet1
THE FULL LIST OF SORTED 86	PRIORITISED PROTEINS. PROTEINS WHICH ARE RETAINED ON THE APPLICATION OF	(pident=<25; qcoverage=<33)	indicated by 'pass'
						s database
Gene Identity	Gene Name	pident=<25/qcoverage=<33
lcl|FR796401.1_cdsid_CAJ01955.1	trypanothione reductase
lcl|FR796419.1_cdsid_CAJ03998.1	pteridine reductase 1
lcl|FR796423.1_cdsid_CBZ12255.1	putative trypanothione synthetase	pass
lcl|FR796414.1_cdsid_CAJ03479.1	UDP-galactopyranose mutase	pass
lcl|FR796429.1_cdsid_CAJ06618.1	putative udp-glc 4'-epimerase
lcl|FR796420.1_cdsid_CAJ05225.1	inhibitor of cysteine peptidase	pass
lcl|FR796427.1_cdsid_CAJ08377.1	peptidase m20/m25/m40 family-like protein
lcl|FR796419.1_cdsid_CAJ03945.1	putative endoribonuclease L-PSP (pb5)	pass
lcl|FR796429.1_cdsid_CAJ06416.1	putative peptidase M20/M25/M40
lcl|FR796431.1_cdsid_CBZ12929.1	trypanothione-dependent glyoxalase I
lcl|FR796402.1_cdsid_CAJ02101.1	deoxyuridine triphosphatase	pass
lcl|FR796431.1_cdsid_CBZ12784.1	putative metacaspase protein	pass
lcl|FR796429.1_cdsid_CAJ06448.1	macrophage migration inhibitory factor-like protein
lcl|FR796416.1_cdsid_CAJ04265.1	putative calpain-like cysteine peptidase	pass
lcl|FR796431.1_cdsid_CBZ12703.1	putative proteasome activator protein pa26	pass
lcl|FR796423.1_cdsid_CBZ12328.1	putative serine peptidase
lcl|FR796419.1_cdsid_CAJ04055.1	putative NADP-dependent alcohol dehydrogenase
lcl|FR796427.1_cdsid_CAJ08139.1	5-methyltetrahydropteroyltriglutamate-homocysteine S-methyltransferase	pass
lcl|FR796432.1_cdsid_CAJ09645.1	2,3-bisphosphoglycerate-independent phosphoglycerate mutase	pass
lcl|FR796425.1_cdsid_CBZ12381.1	ADF/Cofilin
lcl|FR796425.1_cdsid_CBZ12592.1	ATP-dependent phosphofructokinase
lcl|FR796432.1_cdsid_CAJ09190.1	glucokinase	pass
lcl|FR796406.1_cdsid_CAJ02624.1	glycerol-3-phosphate dehydrogenase [NAD+],glycosomal
lcl|FR796414.1_cdsid_CAJ04327.1	nonspecific nucleoside hydrolase	pass
lcl|FR796398.1_cdsid_CBZ11964.1	putative dipeptylcarboxypeptidase
lcl|FR796413.1_cdsid_CAJ03882.1	UDP-sugar pyrophosphorylase	pass
lcl|FR796424.1_cdsid_CAJ05749.1	putative glutamate dehydrogenase
lcl|FR796429.1_cdsid_CAJ06701.1	putative isocitrate dehydrogenase
lcl|FR796412.1_cdsid_CAJ03559.1	putative OMPDCase-OPRTase
lcl|FR796401.1_cdsid_CAJ02017.1	3-mercaptopyruvate sulfurtransferase
lcl|FR796422.1_cdsid_CAJ05676.1	6-phosphogluconolactonase
lcl|FR796397.1_cdsid_CBZ11850.1	alpha/beta-hydrolase-like protein	pass
lcl|FR796399.1_cdsid_CBZ11967.1	D-3-phosphoglycerate dehydrogenase-like protein
lcl|FR796402.1_cdsid_CAJ02154.1	deoxyribose-phosphate aldolase
lcl|FR796405.1_cdsid_CAJ02897.1	mitochondrial RNA binding protein 2	pass
lcl|FR796429.1_cdsid_CAJ06137.1	putative 2,4-dienoyl-coa reductase fadh1	pass
lcl|FR796426.1_cdsid_CAJ05794.1	putative 2-hydroxy-3-oxopropionate reductase
lcl|FR796398.1_cdsid_CBZ11961.1	putative ATP-dependent Clp protease subunit, HSP78
lcl|FR796402.1_cdsid_CAJ02106.1	putative carbonic anhydrase family protein	pass
lcl|FR796430.1_cdsid_CAJ07766.1	putative enoyl-[acyl-carrier-protein] reductase	pass
lcl|FR796422.1_cdsid_CAJ05678.1	putative glutamate 5-kinase
lcl|FR796410.1_cdsid_CAJ03120.1	putative glutathione synthetase
lcl|FR796423.1_cdsid_CBZ12248.1	putative glycosomal phosphoenolpyruvate carboxykinase	pass
lcl|FR796423.1_cdsid_CBZ12249.1	putative glycosomal phosphoenolpyruvate carboxykinase	pass
lcl|FR796423.1_cdsid_CBZ12251.1	putative GTP binding protein
lcl|FR796426.1_cdsid_CAJ05976.1	putative histidyl-tRNA synthetase
lcl|FR796408.1_cdsid_CAJ02993.1	putative NADH:flavin oxidoreductase/NADH oxidase	pass
lcl|FR796429.1_cdsid_CAJ06170.1	putative nicotinate phosphoribosyltransferase	pass
lcl|FR796426.1_cdsid_CAJ06095.1	putative p22 protein precursor	pass
lcl|FR796413.1_cdsid_CAJ03451.1	putative peptidase t	pass
lcl|FR796407.1_cdsid_CAJ02894.1	putative pyruvate phosphate dikinase	pass
lcl|FR796424.1_cdsid_CAJ05599.1	putative ribose 5-phosphate isomerase	pass
lcl|FR796432.1_cdsid_CAJ09302.1	putative ribosomal protein L29
lcl|FR796427.1_cdsid_CAJ08309.1	putative vacuolar-type proton translocating pyrophosphatase 1	pass
lcl|FR796431.1_cdsid_CBZ12731.1	putative zinc finger protein family member	pass
lcl|FR796422.1_cdsid_CAJ04654.2	RET2, RNA editing complex MP57
lcl|FR796416.1_cdsid_CAJ04551.1	putative N-acyl-L-amino acid amidohydrolase	pass
lcl|FR796425.1_cdsid_CBZ12464.1	putative serine peptidase
lcl|FR796423.1_cdsid_CBZ12174.1	mitochondrial RNA binding protein 1	pass
lcl|FR796412.1_cdsid_CAJ03609.1	apurinic/apyrimidinic endonuclease-redox protein
lcl|FR796432.1_cdsid_CAJ09365.1	hs1vu complex proteolytic subunit-like	pass
lcl|FR796429.1_cdsid_CAJ06450.1	macrophage migration inhibitory factor-like protein	pass
lcl|FR796397.1_cdsid_CBZ11888.1	metallo-peptidase, Clan MA(E), Family M3	pass
lcl|FR796406.1_cdsid_CAJ02914.1	nucleoside phosphorylase-like protein	pass
lcl|FR796422.1_cdsid_CAJ04936.1	putative aspartate--ammonia ligase	pass
lcl|FR796405.1_cdsid_CAJ02387.1	putative ATP-dependent hsl protease ATP-binding subunit hslU
lcl|FR796432.1_cdsid_CAJ09601.1	putative carboxypeptidase	pass
lcl|FR796411.1_cdsid_CAJ03233.1	putative heat shock protein HslVU, ATPase,subunit HslU
lcl|FR796425.1_cdsid_CBZ12621.1	putative inosine-adenosine-guanosine-nucleoside hydrolase	pass
lcl|FR796410.1_cdsid_CAJ02621.1	putative inosine-guanine nucleoside hydrolase	pass
lcl|FR796427.1_cdsid_CAJ08243.1	putative mevalonate kinase
lcl|FR796432.1_cdsid_CAJ09303.1	putative ribosomal protein L29
lcl|FR796399.1_cdsid_CBZ12019.1	putative quinone oxidoreductase	pass
lcl|FR796397.1_cdsid_CBZ11853.1	Beta eliminating lyase	pass
lcl|FR796411.1_cdsid_CAJ03275.1	ecotin	pass
lcl|FR796416.1_cdsid_CAJ04247.1	small myristoylated protein 4	pass
lcl|FR796416.1_cdsid_CAJ04271.1	small myristoylated protein-1	pass
lcl|FR796412.1_cdsid_CAJ03555.1	dihydroorotate dehydrogenase (fumarate)
lcl|FR796416.1_cdsid_CAJ04014.1	glutaredoxin, putative
lcl|FR796416.1_cdsid_CAJ04214.1	calpain-like cysteine peptidase, Clan CA, family C2	pass
lcl|FR796410.1_cdsid_CAJ03089.1	putative small myristoylated protein-3	pass
lcl|FR796409.1_cdsid_CAJ02401.1	metallo-peptidase, Clan MA(E), family 32	pass
lcl|FR796429.1_cdsid_CAJ06700.1	metallo-peptidase, Clan MA(E), Family M32	pass
lcl|FR796424.1_cdsid_CAJ05759.1	putative glucose 6-phosphate N-acetyltransferase
lcl|FR796420.1_cdsid_CAJ05083.1	putative IgE-dependent histamine-releasing factor
lcl|FR796420.1_cdsid_CAJ05086.1	putative IgE-dependent histamine-releasing factor
