# Supplementary material for: In silico work flow for scaffold hopping in Leishmania
Source: BMC Res Notes. 2014 Nov 17;7:802. doi: 10.1186/1756-0500-7-802 (PMC4247209; doi:10.1186/1756-0500-7-802)
Supplement: Supplementary file 2 — Additional file 2: List of hypothetical proteins. (XLSX 12 KB) [file 13104_2014_3333_MOESM2_ESM.xlsx]

## Sheet: Sheet1
			LIST OF HYPOTHETICAL PROTEINS	WHICH	SCORED HITS IN THE PDB
Sl. No.	Seq ID	Gene Identifier	Gene Name	GO Term	Molecular Function	No. Amino Acids	PDB Hit	Seq. Identity (%)	PDB:Name	Metabolic Pathway	PDB: amino acids	Source
1	CAJ02308.1	LMJF_08_1200	Conserved hypothetical protein	GO:0042403	Protein homodimerisation activity	195	3HA4	99.4	MIX	Scaffold protein that mediates protein protein interaction	154	L. major
2	CAJ03072.1	LMJF_10_1230	Conserved hypothetical protein	None	Not assigned	328	2B4W	51.5	Conserved hypothetical protein	Not assigned	315	L. major
3	CAJ03073.1	LMJF_10_1240	Conserved hypothetical protein	None	Not assigned	321	2B4W	48.5	Conserved hypothetical protein	Not assigned	315	L. major
4	CAJ03078.1	LMJF_10_1250	Conserved hypothetical protein	None	Not assigned	315	2B4W	58.8	Conserved hypothetical protein	Not assigned	315	L. major
5	CAJ03084.1	LMJF_10_1260	Conserved hypothetical protein	None	Not assigned	315	2B4W	98.7	Conserved hypothetical protein	Not assigned	315	L. major
6	CAJ03088.1	LMJF_10_1270	Conserved hypothetical protein	None	Not Assigned	313	2B4W	52.9	Conserved hypothetical protein	Not assigned	315	L. major
7	CAJ03093.1	LMJF_10_1280	Conserved hypothetical protein	None	Not assigned	316	2B4W	63.3	Conserved hypothetical protein	Not assigned	315	L. major
8	CAJ03098.1	LMJF_10_1290	Conserved hypothetical protein	None	Not assigned	311	2B4W	74	Conserved hypothetical protein	Not assigned	315	L. major
9	CAJ02676.1	LMJF_14_0240	Conserved hypothetical protein	GO:0003824	Catalytic Activity	142	3KSV	100	Uncharacterised protein	Not assigned	149	L. major
				GO:0046872	Metal Binding
10	CAJ03778.1	LMJF_20_0600	Conserved hypothetical protein	None	Not assigned	409	3HJ1	53.3	Minor editosome associated TUTASE	Not assigned	387	T. brucei
11	CAJ04223.1	LMJF_20_1230	Conserved hypothetical protein	None	Not assigned	133	1R75	100	Conserved hypothetical protein	Not assigned	141	L. major
12	CAJ05145.1	LMJF_23_1580	Conserved hypothetical protein	GO:0050144	Nucleoside deoxyribosyl transferase	155	2A0K	66.4	Nucleoside 2-deoxyribosyltransferase	Pyrimidine metabolism	161	T. brucei
				GO:0070694	Deoxyribonucleoside 5'-monophosphate
					N-glycosidase
13	CBZ12221.1	LMJF_27_1540	Conserved hypothetical protein	None	Not assigned	172	3G3S	39.5	GCN5 related N-acetyltransrefase	Not Assigned	249	S. suis
14	CBZ12447.1	LMJF_29_1100	Conserved hypothetical protein	None	Not assigned	360	3LJN	96	Conserved hypothetical protein	Not assigned	364	L. major
15	CAJ08623.1	LMJF_32_1030	Conserved hypothetical protein	GO:0005737	Cytoplasmic component	221	2AMH	42.7	Septum formation protein MAF	Not assigned	207	T.brucei
									homologue
16	CAJ08772.1	LMJF_32_2450	Uncharacterised Protein TUT4	GO:0016740	transferase	356	2IKF	59	RNA uridyl transferase	UTP + RNAn = diphosphate + RNAn+1	353	T. brucei
				GO:0016779	nucleotidyltransferase activity
17	CA08057.1	LMJF_34_3360	Conserved hypothetical proteins	GO:0016788	hydrolase activity	211	1TC5	99.5	D-amino acid tRNA deacylase	Metabolism of d-Aminoacyl-tRNAs	194	L. major
18	CAJ09557.1	LMJF_36_5830	Conserved hypothetical protein	GO:0016491	oxidoreductase activity	233	2IFA	41.6	Conserved hypothetical protein	Not assigned	208	Streptococcus mutans
