# Supplementary material for: In silico work flow for scaffold hopping in Leishmania
Source: BMC Res Notes. 2014 Nov 17;7:802. doi: 10.1186/1756-0500-7-802 (PMC4247209; doi:10.1186/1756-0500-7-802)
Supplement: Supplementary file 3 — Additional file 3: Targeted proteins and their inhibitors. (XLSX 16 KB) [file 13104_2014_3333_MOESM3_ESM.xlsx]

## Sheet: Sheet1
	Target proteins and their inhibitors identified from the literature. The chemical name and SMILES of the inhibitors are also given along with the details of the docking process.
	PROTEIN	Inhibitor name	names	SMILES	IC50 (µM) / Ki (µM)	Inhibitor reference	Protein Model	Inhibitor Design	DOCKING	Docking/Scoring scheme	Protein Flexibility	Ligand Flexibility
Group-A	Pteridine Reductase 1	i1	methotrexate	CN(CC1=CN=C2N=C(N)N=C(N)C2=N1)C3=CC=C(C=C3)C(O)NC(CCC=O)C(O)=O	IC50 = 1.1 µM	nature structural biology, volume 8, number 6, june 2001	1E7W; complex structure avaialable	from 1E7W	NA	NA	nh	NA
	Pteridine Reductase 1	i2	trimethoprim	COC1=C(OC)C(=CC(=C1)CC2=C(N)N=C(N)N=C2)OC	IC50 = 12 µM	Experimental Parasitology 87, 157-169 (1997).	2BFM; complex structure avaialable	from 2BFM	NA	NA	NA	NA
	Pteridine Reductase 1	i3	10 - propargyl-5,8-dideazafolic acid	NC1=NC(=C2C=C(CN(CC=C)C3=CC=C(C=C3)C(=O)NC(CCC=O)C(O)=O)C=CC2=N1)O	IC50 = > 10 µM	J. Mol. Biol. (2005) 352, 105–116	2BFA; complex structure avaialable	from 2BFA	NA	NA	NA	NA
Group-B	Trypanothione Reductase	i4	methyl [(4S) - 6 - bromo - 2 - methyl - 4 - phenylquinazolin - 3(4H)-YL] acetate	COC(=O)CN1C(C)NC2=C(C=CC=C2)C1C3=CC=CC=C3	IC50 = 6.8 µM	J. Med. Chem. 2011, 54, 6514–6530	modelled from 66.46% homologous 2WP5 (T. brucei)	from 2WP5	Superpose & dock	GOLD; CHEMPLP score	NO	NO
	Trypanothione Reductase	i5	(4s) - 3 - benzyl - 6 - chloro - 2 - methyl - 4 - phenyl - 3,4 - dihydroquinazoline	CC1NC2=CC=C(Cl)C=C2C(N1CC3=CC=CC=C3)C4=CC=CC=C4	IC50 = 0.93 µM	J. Med. Chem. 2011, 54, 6514–6530	modelled from 66.46% homologous 2WP6 (T. brucei)	from 2WP6	Superpose & dock	GOLD; CHEMPLP score	NO	NO
	Trypanothione Reductase	i6	n - {2 - [(4s) - 6 - chloro - 2 - methyl - 4 - phenylquinazolin - 3(4h) - yl] ethyl}furan - 2 - carboxamide	CC1=NC2=CC=C(Cl)C=C2C(N1CCNC(=O)C3=CC=CO3)C4=CC=CC=C4	IC50 = 0.86 µM	J. Med. Chem. 2011, 54, 6514–6530	modelled from 66.46% homologous 2WPE (T. brucei)	from 2WPE	Superpose & dock	GOLD; CHEMPLP score	NO	NO
	Trypanothione Reductase	i7	(4s) - 6 - chloro - 3 - {2 - [4 - (furan - 2 - ylcarbonyl)piperazin - 1 - yl]ethyl} -2 - methyl - 4 - phenyl - 3,4 -dihydroquinazoline	CC1=NC2=CC=C(Cl)C=C2C(N1CCN3CCN(CC3)C(=O)C4=CC=CO4)C5=CC=CC=C5	IC50 = 0.42 µM	J. Med. Chem. 2011, 54, 6514–6530	modelled from 66.46% homologous 2WPC (T. brucei)	from 2WPC	Superpose & dock	GOLD; CHEMPLP score	Yes; GLU18	NO
	Trypanothione Reductase	i8	3 - [(4s) - 6 - chloro - 2 - methyl - 4 - (4 - methylphenyl) quinazolin - 3(4h) -yl] - n,n - dimethylpropan - 1 - amine	CC1NC2=C(C=C(Cl)C=C2)C(N1CCCN(C)C)C3=CC=C(C)C=C3	IC50 = 0.23 µM	J. Med. Chem. 2011, 54, 6514–6530	modelled from 66.46% homologous 2WPF (T. brucei)	from 2WPF	Superpose & dock	GOLD; CHEMPLP score	NO	NO
	Trypanothione Reductase	i9	a C6 - substituted and C8 - substituted 3,4 - dihydroquinazoline analogue	CC1=NC2=CC=C(I)C=C2C(N1CCN3CCCCC3)C4=CC=CC=C4	IC50 = 0.35 µM	J. Med. Chem. 2011, 54, 6514–6530	modelled from 66.46% homologous 2WPE (T. brucei)	template 2WPE & minimized	Basic ring superpose and dock	GOLD; CHEMPLP score	Yes; GLU18, TRP21, MET113	YES
	Trypanothione Reductase crystal complex from T. brucei	iTb4 to iTb8	Above inhibitor no. 1 to 5	above 1 to 5		J. Med. Chem. 2011, 54, 6514–6530	complex structure available	complex structure available	NA	NA	NA
	Pteridine Reductase 1	i10	a quinazoline derivative	NC1=NC=NC2=NC=C(OC3=CC=C(Cl)C=C3)N=C12	IC50 = 0.4 µM	Experimental Parasitology 87, 157-169 (1997).	template 1E7W & minimized	basic ring superpose and dock	Basic ring superpose and dock	GOLD; CHEMPLP score	NO	YES
	Pteridine Reductase 1	i11	a 2,4-Diaminopyrimidine derivative	NC1=CC(=C(CCCCC2=CC=CC=C2)C(=N1)CC3=CC=CC=C3)N	IC50 = 0.4 µM	Experimental Parasitology 87, 157-169 (1997).	template 2BFM & minimized	basic ring superpose and dock	Basic ring superpose and dock	GOLD; CHEMPLP score	NO	YES
	ATP dependent Phospho Fructo Kinase	i12	a N, N0 - substituted - 1-amino - 2, 5 - anhydro - 1 - deoxy - 1 - D -mannonamide derivatives	OC1C(O)C(OC1CNC2=CC=CC=C2)C(=O)NCC3=CC(=C(Cl)C=C3)Cl	IC50 = 49 µM	Bioorg. Med. Chem. 16 (2008) 5050–5061	modelled from 71% homologous 3F5M (T. brucei)	Independently Drawn & minimized	Following basic ring conformation of F6P	GOLD; CHEMPLP score	NO	ONLY TERMINAL FLEXIBILITY
	ATP dependent Phospho Fructo Kinase	i13	2, 5 - anhydro - 1 - deoxy - 1 - (3, 4 - dichlorobenzylamino) - D - mannitol	OC1C(O)C(OC1CNCC2=CC=C(Cl)C(=C2)Cl)C(=O)NCC=C	IC50 = 0.4 µM	Bioorg. Med. Chem. 16 (2008) 5050–5061	modelled from 71% homologous 3F5M (T. brucei)	Independently Drawn & minimized	Following basic ring conformation of F6P	GOLD; CHEMPLP score	NO	ONLY TERMINAL FLEXIBILITY
	ATP dependent Phospho Fructo Kinase	i14	2, 5 - Anhydro - 1 - deoxy - 1 - (3, 4 - dichlorobenzylamino) - D - 3, 4 - dichlorobenzylmannonamide	OC1C(O)C(OC1CNCC2=CC=C(Cl)C(=C2)Cl)C(=O)NCC3=CC(=C(Cl)C=C3)Cl	IC50 = 23 µM	Bioorg. Med. Chem. 16 (2008) 5050–5061	modelled from 71% homologous 3F5M (T. brucei)	Independently Drawn & minimized	Following basic ring conformation of F6P	GOLD; CHEMPLP score	NO	ONLY TERMINAL FLEXIBILITY
	Deoxyuridine Triphosphate Nucleotidohydrolase	i15	a 5' - tert - butyldiphenylsilyloxy derivative	CC(C)(C)[Si](OCC1CCC(O1)[N+]2=C([O-])[NH+]=C([O-])C=C2)(C3=CC=CC=C3)C4=CC=CC=C4	IC50 = 3.0 µM	J. Med. Chem. 2005, 48, 5942-5954	2CJE; L. major protein	template 2CJE & minimized	Following basic ring conformation of 2CJE's inhibitor DUN	GOLD; CHEMPLP score	YES; active site customized flexibility	YES
	Deoxyuridine Triphosphate Nucleotidohydrolase	i16	2'-deoxyuridine 5'-alpha,beta-imido-diphosphate	OC1CC(OC1CO[Pa](O)(=O)N[Pb](O)(O)O)[N+]2=CCC(=O)NC2=O	substrate analog	J. Biol. Chem. 2011, 286:16470-16481	Complex structure avaiabale, 2CJE	NA	NA	NA	NA	NA
	Deoxyuridine Triphosphate Nucleotidohydrolase	i17	5' - tritylamino - 3' - fluoro - 2', 3', 5' - trideoxyuridine	[O-]C1=CC=[N+](C2CCC(CNC(C3=CCC=CC3)(C4=CC=CC=C4)C5=CC=CC=C5)O2)C(=[NH+]1)[O-]	IC50 = 3.6 µM	J. Med. Chem. 2005, 48, 5942-5954	2CJE; L. major protein	template 2CJE & minimized	Following basic ring conformation of 2CJE's inhibitor DUN	GOLD; CHEMPLP score	YES; active site customized flexibility	YES
	Deoxyuridine Triphosphate Nucleotidohydrolase	i18	5' - O - triphenylsilyl - 2', 3' - didehydro - 2', 3' - dideoxyuridine	[O-]C1=[NH+]C(=[N+](C=C1)C2CCC(CO[Si](C3=CC=CC=C3)(C4=CC=CC=C4)C5=CC=CC=C5)O2)[O-]	IC50 = µM	J. Med. Chem. 2005, 48, 5942-5954	2CJE; L. major protein	template 2CJE & minimized	Following basic ring conformation of 2CJE's inhibitor DUN	GOLD; CHEMPLP score	YES; active site customized flexibility	YES
	Nonspecific Nucleoside Hydrolase	i19	immucillin A	NC1=NC=NC2=C1[NH]C=C2C3[NH2+]C(CO)C(O)C3O	IC50 = 15 nM	J. Biol. Chem. 274(30), 1999, 21114-21120	1EZR, L. major protein	template 2FF2 & minimized	superposed in 1EZR's active site and docked	GOLD; CHEMPLP score	NO	NO
	Nonspecific Nucleoside Hydrolase	i20	immucilin ACAP	NC(=O)C1=C(N)C(=C[NH]1)C2[NH2+]C(CO)C(O)C2O	IC50 = 6.5 nM	J. Biol. Chem. 274(30), 1999, 21114-21120	1EZR, L. major protein	template 2FF2 & minimized	superposed in 1EZR's active site and docked	GOLD; CHEMPLP score	NO	NO
	Nonspecific Nucleoside Hydrolase	i21	N - (9 - deaza - adenin - 9 - yl) methyl - 1, 4 - dideoxy - 1, 4 - imino - D - ribitol	NC1=C2N=CC(=C2[NH+]=C[NH]1)CN3CC(O)C(O)C3CO	IC50 = 0.49 µM	Antimicrobial Agents and Chemotherapy, 2010, 1900-1908	1EZR, L. major protein	template 3EPW & minimized	superposed in 1EZR's active site and docked	GOLD; CHEMPLP score	NO	NO
	Nonspecific Nucleoside Hydrolase	i22	immucillin-H (1, 4 - dideoxy - 4 - aza - 1 - (s) - (9 - deazahypoxanthin - 9 - yl) - d - ribitol)	OCC1NC(C(O)C1O)C2=C[NH]C3=C([O-])[NH+]=CN=C23	Ki = 6.2 nM	Biochem Biophys. Acta. 1794(2009) 953-960	1EZR, L. major protein	from 2FF2	superposed from 2FF2 active site and docked	NA	NA	YES
	Nonspecific Nucleoside Hydrolase	i23	7 - (((2R, 3R, 4S) - 3, 4 - dihydroxy - 2 - (hydroxymethyl) pyrrolidin - 1 - yl) methyl) - 3H - pyrrolo [3, 2-d] pyrimidin - 4 (5H) - one	OCC1C(O)C(O)CN1CC2=C[NH]C3=C2N=CNC3=O	Ki = 4.4 nM	Biochem Biophys. Acta. 1794(2009) 953-960	1EZR, L. major protein	from 3EPW	superposed from 3EPW active site and docked	NA	NA	YES
	Nonspecific Nucleoside Hydrolase	i24	(2R, 3R, 4S) - 2 - (hydroxymethyl) - 1 - (quinolin - 8 - ylmethyl) pyrrolidine - 3, 4 - diol	OCC1C(O)C(O)CN1CC2=CC=CC3=C2N=CC=C3	Ki = 10.8 µM	Biochem Biophys. Acta. 1794(2009) 953-960	1EZR, L. major protein	from 3EPX	superposed from 3EPX active site and docked	NA	NA	YES
Group C	Trypanothione Synthetase	i25	1-[3-(3-fluorophenyl)indazol-1-yl]-3,3-dimethylbutan-2-one	CC(C)(C)C(=O)C[N]1N=C(C2=CC(=CC=C2)F)C3=C1C=CC=C3	IC50 = 0.095 µM	JBC, VOL. 284, NO. 52, pp. 36137–36145, December 25, 2009	2VOB; L. major protein	Independently Drawn & minimized	Blind; in spermidine Bindig site	GOLD; CHEMPLP score	YES	YES
	Putative-UDP-glc-4’-epimerase	i26	ebselen	OC1=C2C=CC=CC2=[SeH][N]1C3=CC=CC=C3	IC50 = 0.62 µM	Bioorg. & Med. Chem. Lett. 16 (2006) 5744–5747	modelled; 58.25% homologous 1GY8 (T. brucei)	Independently Drawn & minimized	Blind; according to literature	GOLD; CHEMPLP score	NO	YES
	GLO1	i27	S-4-bromobenzylglutathionylspermidine	NCCCCNCCCNC(=O)CNC(=O)C(CSCC1=CC=C(Br)C=C1)NC(=O)CCC(N)C(O)=O	Ki = 0.54 µM	Molecular Microbiology, 59, 1239–1248	2C21; Lmajor protein	Independently Drawn & minimized	Blind; according to literature + active site	GOLD; CHEMPLP score	NA	YES
