# Supplementary material for: In silico work flow for scaffold hopping in Leishmania
Source: BMC Res Notes. 2014 Nov 17;7:802. doi: 10.1186/1756-0500-7-802 (PMC4247209; doi:10.1186/1756-0500-7-802)
Supplement: Supplementary file 4 — Additional file 4: Targeted protein – inhibitor contacts. (XLSX 2 MB) [file 13104_2014_3333_MOESM4_ESM.xlsx]

## Sheet: i1
												Contacts between Methotrexate and Pteridine Reductase 1
		chain	amino acid	aa. No.	atom name	inhibitor chain	inhibitor name	inhibitor no.	atom	Distance
		A	ARG	17	NH2	A	i1	301	C7	3.8
		A	ARG	17	NH2	A	i1	301	N8	3.697
		A	SER	111	C	A	i1	301	NA2	3.477		Inhibitor No. 1
		A	SER	111	O	A	i1	301	NA2	2.894
		A	SER	111	CB	A	i1	301	NA2	3.233
		A	SER	111	OG	A	i1	301	C2	3.763
		A	SER	111	OG	A	i1	301	N3	3.958
		A	SER	111	OG	A	i1	301	NA2	2.782
		A	PHE	113	CB	A	i1	301	N1	3.794
		A	PHE	113	CB	A	i1	301	C2	3.453
		A	PHE	113	CB	A	i1	301	N3	3.664
		A	PHE	113	CB	A	i1	301	NA2	3.698
		A	PHE	113	CG	A	i1	301	N1	3.993
		A	PHE	113	CG	A	i1	301	C2	3.866
		A	PHE	113	CG	A	i1	301	N3	3.706
		A	PHE	113	CG	A	i1	301	C4	3.683
		A	PHE	113	CG	A	i1	301	C4A	3.827
		A	PHE	113	CG	A	i1	301	C8A	3.976
		A	PHE	113	CD1	A	i1	301	N3	3.951
		A	PHE	113	CD1	A	i1	301	C4	3.748
		A	PHE	113	CD1	A	i1	301	NA4	3.842
		A	PHE	113	CD2	A	i1	301	N1	3.904
		A	PHE	113	CD2	A	i1	301	C4	3.943
		A	PHE	113	CD2	A	i1	301	C4A	3.564
		A	PHE	113	CD2	A	i1	301	N5	3.974
		A	PHE	113	CD2	A	i1	301	N8	3.947
		A	PHE	113	CD2	A	i1	301	C8A	3.55
		A	PHE	113	CE1	A	i1	301	NA4	3.849
		A	PHE	113	CE1	A	i1	1290	C1	3.69
		A	PHE	113	CE1	A	i1	1290	O1	3.904
		A	PHE	113	CE1	A	i1	1290	C2	3.678
		A	PHE	113	CE2	A	i1	301	C4A	3.719
		A	PHE	113	CE2	A	i1	301	N5	3.627
		A	PHE	113	CE2	A	i1	301	C6	3.85
		A	PHE	113	CE2	A	i1	301	C13	3.732
		A	PHE	113	CE2	A	i1	301	C14	3.872
		A	PHE	113	CZ	A	i1	301	N5	3.864
		A	PHE	113	CZ	A	i1	301	C14	3.81
		A	PHE	113	CZ	A	i1	301	C15	3.914
		A	PHE	113	CZ	A	i1	1290	C1	3.849
		A	PRO	115	CG	A	i1	301	OE1	3.638		Methotrexate
		A	ASP	181	CG	A	i1	1290	O2	3.535
		A	ASP	181	OD1	A	i1	1290	O2	3.734
		A	ASP	181	OD2	A	i1	301	NA4	3.912
		A	ASP	181	OD2	A	i1	1290	C1	3.805
		A	ASP	181	OD2	A	i1	1290	O1	3.377
		A	ASP	181	OD2	A	i1	1290	C2	3.181
		A	ASP	181	OD2	A	i1	1290	O2	2.666
		A	THR	184	CG2	A	i1	1290	O2	3.934
		A	LEU	188	CB	A	i1	1290	C2	3.973
		A	LEU	188	CD2	A	i1	301	C15	3.778
		A	LEU	188	CD2	A	i1	301	C16	3.387
		A	LEU	188	CD2	A	i1	1290	C1	3.872
		A	LEU	189	O	A	i1	301	OE2	3.926
		A	TYR	191	CE1	A	i1	301	CD	3.944
		A	TYR	191	CE1	A	i1	301	OE1	3.434
		A	TYR	191	OH	A	i1	301	C	3.982
		A	TYR	191	OH	A	i1	301	N	3.348
		A	TYR	191	OH	A	i1	301	CA	2.985
		A	TYR	191	OH	A	i1	301	CT	3.884
		A	TYR	191	OH	A	i1	301	O2	3.704
		A	TYR	191	OH	A	i1	301	CB	3.864
		A	TYR	191	OH	A	i1	301	OE1	3.937
		A	TYR	194	CE1	A	i1	301	N3	3.811
		A	TYR	194	CE2	A	i1	1290	C2	3.487
		A	TYR	194	CE2	A	i1	1290	O2	3.865
		A	TYR	194	CZ	A	i1	301	NA4	3.655
		A	TYR	194	OH	A	i1	301	N3	3.667
		A	TYR	194	OH	A	i1	301	C4	3.722
		A	TYR	194	OH	A	i1	301	NA4	2.949
		A	GLY	199	CA	A	i1	1289	C1	3.882
		A	GLY	199	O	A	i1	1289	C2	3.651
		A	GLU	202	CB	A	i1	1289	O2	3.583
		A	GLU	202	CD	A	i1	1289	O2	3.713
		A	GLU	202	OE1	A	i1	1289	C1	3.59
		A	GLU	202	OE1	A	i1	1289	C2	3.402
		A	GLU	202	OE1	A	i1	1289	O2	2.56
		A	ARG	206	CZ	A	i1	1289	O2	3.766
		A	ARG	206	NH1	A	i1	1289	O2	3.943
		A	ARG	206	NH2	A	i1	1289	C2	3.357
		A	ARG	206	NH2	A	i1	1289	O2	2.777
		A	LEU	226	CD2	A	i1	301	CM	3.267
		A	LEU	229	CD2	A	i1	301	C9	3.513
		A	LEU	229	CD2	A	i1	301	N10	3.981
		A	ASP	232	CG	A	i1	301	C7	3.702
		A	ASP	232	OD2	A	i1	301	C6	3.76
		A	ASP	232	OD2	A	i1	301	C7	2.591
		A	ASP	232	OD2	A	i1	301	N8	3.087
		A	MET	233	CE	A	i1	301	C11	3.821
		A	MET	233	CE	A	i1	301	C12	3.669
		A	MET	233	CE	A	i1	301	C13	3.533
		A	MET	233	CE	A	i1	301	C14	3.589
		A	MET	233	CE	A	i1	301	C15	3.754
		A	MET	233	CE	A	i1	301	C16	3.881
		A	NDP	300	PA	A	i1	301	N1	3.706
		A	NDP	300	PA	A	i1	301	NA2	3.909
		A	NDP	300	O1A	A	i1	301	N1	2.602
		A	NDP	300	O1A	A	i1	301	C2	3.292
		A	NDP	300	O1A	A	i1	301	N8	3.841
		A	NDP	300	O1A	A	i1	301	C8A	3.636
		A	NDP	300	O1A	A	i1	301	NA2	3.093
		A	NDP	300	O3	A	i1	301	N1	3.6
		A	NDP	300	O3	A	i1	301	C2	3.874
		A	NDP	300	O3	A	i1	301	NA2	3.679
		A	NDP	300	O1N	A	i1	301	N1	3.479
		A	NDP	300	O1N	A	i1	301	N8	3.561
		A	NDP	300	O1N	A	i1	301	C8A	3.515
		A	NDP	300	C3D	A	i1	301	NA2	3.947
		A	NDP	300	C2D	A	i1	301	C2	3.54
		A	NDP	300	C2D	A	i1	301	N3	3.228
		A	NDP	300	C2D	A	i1	301	C4	3.948
		A	NDP	300	C2D	A	i1	301	NA2	3.626
		A	NDP	300	O2D	A	i1	301	C2	3.411
		A	NDP	300	O2D	A	i1	301	N3	2.78
		A	NDP	300	O2D	A	i1	301	C4	3.655
		A	NDP	300	O2D	A	i1	301	NA2	3.451
		A	NDP	300	O2D	A	i1	301	NA4	3.924
		A	NDP	300	N1N	A	i1	301	NA4	3.938
		A	NDP	300	C2N	A	i1	301	C4	3.837
		A	NDP	300	C2N	A	i1	301	NA4	3.937
		A	NDP	300	C3N	A	i1	301	C4	3.671
		A	NDP	300	C3N	A	i1	301	C4A	3.689
		A	NDP	300	C3N	A	i1	301	N5	3.616
		A	NDP	300	C3N	A	i1	301	NA4	3.537
		A	NDP	300	C7N	A	i1	301	C4A	3.812
		A	NDP	300	C7N	A	i1	301	N5	3.413
		A	NDP	300	C7N	A	i1	301	C6	3.653
		A	NDP	300	O7N	A	i1	301	N5	3.687
		A	NDP	300	O7N	A	i1	301	C6	3.77
		A	NDP	300	O7N	A	i1	301	C9	3.716
		A	NDP	300	N7N	A	i1	301	C4A	3.859
		A	NDP	300	N7N	A	i1	301	N5	3.699
		A	NDP	300	N7N	A	i1	301	C6	3.649
		A	NDP	300	N7N	A	i1	301	C7	3.827
		A	NDP	300	N7N	A	i1	301	N8	3.985
		A	NDP	300	N7N	A	i1	301	C8A	3.997
		A	NDP	300	C4N	A	i1	301	N5	3.942
		A	NDP	300	C4N	A	i1	301	NA4	3.394
		A	NDP	300	C4N	A	i1	1290	O1	3.96
		A	NDP	300	C5N	A	i1	301	NA4	3.468
		A	NDP	300	C6N	A	i1	301	NA4	3.639

## Sheet: i2
		chain	amino acid	aa. No.	atom name	inhibitor chain	inhibitor name	inhibitor no.	atom	Distance		Contacts between Trimethoprim and Pteridine reductase 1					Trimethoprim
		A	PHE	113	CB	A	i2	1290	N4	3.993							Pteridine reductase 1
		A	PHE	113	CG	A	i2	1290	C3	3.785		Inhibitor No. 2
		A	PHE	113	CG	A	i2	1290	N4	3.513
		A	PHE	113	CG	A	i2	1290	N5	3.996
		A	PHE	113	CD1	A	i2	1290	N2	3.971
		A	PHE	113	CD1	A	i2	1290	C3	3.641
		A	PHE	113	CD1	A	i2	1290	N4	3.38
		A	PHE	113	CD2	A	i2	1290	C3	3.797
		A	PHE	113	CD2	A	i2	1290	N4	3.958
		A	PHE	113	CD2	A	i2	1290	N5	3.579
		A	PHE	113	CE1	A	i2	1290	C1	3.983
		A	PHE	113	CE1	A	i2	1290	N2	3.437
		A	PHE	113	CE1	A	i2	1290	C3	3.536
		A	PHE	113	CE1	A	i2	1290	N4	3.735
		A	PHE	113	CE2	A	i2	1290	C3	3.703
		A	PHE	113	CE2	A	i2	1290	N5	3.469
		A	PHE	113	CE2	A	i2	1290	C6	3.594
		A	PHE	113	CE2	A	i2	1290	C8	3.945
		A	PHE	113	CE2	A	i2	1290	C11	3.79
		A	PHE	113	CZ	A	i2	1290	C1	3.603
		A	PHE	113	CZ	A	i2	1290	N2	3.479
		A	PHE	113	CZ	A	i2	1290	C3	3.571
		A	PHE	113	CZ	A	i2	1290	N5	3.779
		A	PHE	113	CZ	A	i2	1290	C6	3.886
		A	PHE	113	CZ	A	i2	1290	C8	3.797
		A	PHE	113	CZ	A	i2	1290	C11	3.893
		A	ASP	181	OD2	A	i2	1290	N2	3.619
		A	LEU	188	CD1	A	i2	1290	C17	3.873
		A	LEU	188	CD1	A	i2	1290	C18	3.89
		A	LEU	188	CD1	A	i2	1290	O19	3.603
		A	LEU	188	CD1	A	i2	1290	C20	3.97
		A	TYR	194	CE1	A	i2	1290	N4	3.677
		A	TYR	194	CZ	A	i2	1290	N4	3.401
		A	TYR	194	OH	A	i2	1290	N2	3.559
		A	TYR	194	OH	A	i2	1290	C3	3.657
		A	TYR	194	OH	A	i2	1290	N4	2.881
		A	LEU	226	CD2	A	i2	1290	C9	3.327
		A	LEU	226	CD2	A	i2	1290	C10	3.869
		A	LEU	226	CD2	A	i2	1290	C21	3.52
		A	LEU	229	CD1	A	i2	1290	C9	3.904		Trimethoprim
		A	LEU	229	CD1	A	i2	1290	C10	3.926
		A	HIS	241	CD2	A	i2	1290	C18	3.69
		A	HIS	241	CD2	A	i2	1290	O19	3.095
		A	HIS	241	CD2	A	i2	1290	C20	3.422
		A	HIS	241	NE2	A	i2	1290	O16	3.562
		A	HIS	241	NE2	A	i2	1290	C18	3.991
		A	HIS	241	NE2	A	i2	1290	O19	3.428
		A	TYR	283	OH	A	i2	1290	C20	3.63
		A	NDP	1289	O2D	A	i2	1290	N4	3.851
		A	NDP	1289	N1N	A	i2	1290	N4	3.992
		A	NDP	1289	C3N	A	i2	1290	C3	3.751
		A	NDP	1289	C3N	A	i2	1290	N5	3.744
		A	NDP	1289	C7N	A	i2	1290	N5	3.777
		A	NDP	1289	C7N	A	i2	1290	C6	3.762
		A	NDP	1289	C7N	A	i2	1290	N7	3.938
		A	NDP	1289	O7N	A	i2	1290	C6	3.509
		A	NDP	1289	O7N	A	i2	1290	N7	3.56
		A	NDP	1289	O7N	A	i2	1290	C8	3.717
		A	NDP	1289	O7N	A	i2	1290	C9	3.986
		A	NDP	1289	C4N	A	i2	1290	C1	3.716
		A	NDP	1289	C4N	A	i2	1290	N2	3.488
		A	NDP	1289	C4N	A	i2	1290	C3	3.612
		A	NDP	1289	C4N	A	i2	1290	N5	3.941
		A	NDP	1289	C5N	A	i2	1290	N2	3.652
		A	NDP	1289	C5N	A	i2	1290	C3	3.92
		A	NDP	1289	C6N	A	i2	1290	N4	4

## Sheet: i3
		chain	amino acid	aa. No.	atom name	inhibitor chain	inhibitor name	inhibitor no.	atom	Distance		Contacts between 10 – propargyl-5,8-dideazafolic acid and Pteridine reductase 1					10 – propargyl-5,8-dideazafolic acid
		A	ARG	17	NH2	A	i3	1290	O4	3.443							Ptridine reductase 1
		A	SER	111	C	A	i3	1290	NA2	3.767
		A	SER	111	O	A	i3	1290	NA2	3.272		Inhibitor No. 3
		A	SER	111	CB	A	i3	1290	NA2	3.371
		A	SER	111	OG	A	i3	1290	C2	3.824
		A	SER	111	OG	A	i3	1290	NA2	2.631
		A	PHE	113	CB	A	i3	1290	N1	3.804
		A	PHE	113	CB	A	i3	1290	C2	3.503
		A	PHE	113	CB	A	i3	1290	NA2	3.707
		A	PHE	113	CB	A	i3	1290	N3	3.764
		A	PHE	113	CG	A	i3	1290	N1	3.774
		A	PHE	113	CG	A	i3	1290	C2	3.928
		A	PHE	113	CG	A	i3	1290	C8A	3.82
		A	PHE	113	CD1	A	i3	1290	N1	3.811
		A	PHE	113	CD1	A	i3	1290	C8	3.946
		A	PHE	113	CD1	A	i3	1290	C8A	3.792
		A	PHE	113	CD2	A	i3	1290	C4	3.871
		A	PHE	113	CD2	A	i3	1290	C4A	3.753
		A	PHE	113	CD2	A	i3	1290	C8A	3.997
		A	PHE	113	CE1	A	i3	1290	C8	3.761
		A	PHE	113	CE2	A	i3	1290	C4A	3.931
		A	PHE	113	CE2	A	i3	1290	C5	3.907
		A	PHE	113	CE2	A	i3	1290	CP1	3.543
		A	PHE	113	CE2	A	i3	1290	CP2	3.753
		A	PHE	113	CZ	A	i3	1290	C7	3.947
		A	PHE	113	CZ	A	i3	1290	CP1	3.734
		A	PHE	113	CZ	A	i3	1290	CP2	3.869
		A	ASP	181	OD2	A	i3	1290	C8	3.906
		A	LEU	188	CD1	A	i3	1290	C11	4
		A	LEU	188	CD1	A	i3	1290	C12	3.664
		A	LEU	188	CD1	A	i3	1290	N	3.897
		A	LEU	188	CD1	A	i3	1290	O1	3.409
		A	TYR	194	CE1	A	i3	1290	N1	3.884		10 – propargyl-5,8-dideazafolic acid
		A	TYR	194	CZ	A	i3	1290	C8	3.998
		A	TYR	194	OH	A	i3	1290	N1	3.612
		A	TYR	194	OH	A	i3	1290	C8	3.312
		A	TYR	194	OH	A	i3	1290	C8A	3.921
		A	LEU	226	CD2	A	i3	1290	C9	3.76
		A	LEU	226	CD2	A	i3	1290	C12	3.92
		A	LEU	226	CD2	A	i3	1290	C13	3.559
		A	LEU	226	CD2	A	i3	1290	C14	3.644
		A	LEU	229	CD1	A	i3	1290	C15	3.949
		A	HIS	241	ND1	A	i3	1290	C15	3.94
		A	HIS	241	ND1	A	i3	1290	C16	3.487
		A	HIS	241	CE1	A	i3	1290	C16	3.793
		A	TYR	283	CE2	A	i3	1290	O	3.692
		A	TYR	283	CZ	A	i3	1290	O	3.38
		A	TYR	283	OH	A	i3	1290	C	3.515
		A	TYR	283	OH	A	i3	1290	O	2.282
		A	NDP	1289	PA	A	i3	1290	N3	3.754
		A	NDP	1289	O1A	A	i3	1290	C2	3.639
		A	NDP	1289	O1A	A	i3	1290	NA2	3.628
		A	NDP	1289	O1A	A	i3	1290	N3	2.723
		A	NDP	1289	O1A	A	i3	1290	C4	3.52
		A	NDP	1289	O1A	A	i3	1290	O4	3.394
		A	NDP	1289	O3	A	i3	1290	NA2	3.916
		A	NDP	1289	O3	A	i3	1290	N3	3.627
		A	NDP	1289	O1N	A	i3	1290	N3	3.539
		A	NDP	1289	O1N	A	i3	1290	C4	3.486
		A	NDP	1289	O1N	A	i3	1290	O4	3.371
		A	NDP	1289	C3D	A	i3	1290	NA2	3.693
		A	NDP	1289	C2D	A	i3	1290	N1	3.364
		A	NDP	1289	C2D	A	i3	1290	C2	3.382
		A	NDP	1289	C2D	A	i3	1290	NA2	3.238
		A	NDP	1289	O2D	A	i3	1290	N1	3.177
		A	NDP	1289	O2D	A	i3	1290	C2	3.431
		A	NDP	1289	O2D	A	i3	1290	NA2	3.115
		A	NDP	1289	N1N	A	i3	1290	N1	3.922
		A	NDP	1289	C2N	A	i3	1290	N1	3.899
		A	NDP	1289	C2N	A	i3	1290	C8A	3.743
		A	NDP	1289	C3N	A	i3	1290	C4A	3.811
		A	NDP	1289	C3N	A	i3	1290	C5	3.91
		A	NDP	1289	C3N	A	i3	1290	C6	3.919
		A	NDP	1289	C3N	A	i3	1290	C7	3.793
		A	NDP	1289	C3N	A	i3	1290	C8	3.67
		A	NDP	1289	C3N	A	i3	1290	C8A	3.691
		A	NDP	1289	C7N	A	i3	1290	C4A	3.899
		A	NDP	1289	C7N	A	i3	1290	C5	3.648
		A	NDP	1289	C7N	A	i3	1290	C6	3.855
		A	NDP	1289	O7N	A	i3	1290	C5	3.817
		A	NDP	1289	O7N	A	i3	1290	C6	3.675
		A	NDP	1289	O7N	A	i3	1290	C9	3.81
		A	NDP	1289	C4N	A	i3	1290	C6	3.81
		A	NDP	1289	C4N	A	i3	1290	C7	3.35
		A	NDP	1289	C4N	A	i3	1290	C8	3.441
		A	NDP	1289	C4N	A	i3	1290	C8A	3.981
		A	NDP	1289	C5N	A	i3	1290	C7	3.813
		A	NDP	1289	C5N	A	i3	1290	C8	3.576
		A	NDP	1289	C6N	A	i3	1290	C8	3.938
		A	EDO	1291	C1	A	i3	1290	C7	3.965
		A	EDO	1291	C2	A	i3	1290	C7	3.184
		A	EDO	1291	C2	A	i3	1290	C8	3.832
		A	EDO	1291	C2	A	i3	1290	C13	3.467
		A	EDO	1291	O2	A	i3	1290	C7	3.499
		A	EDO	1291	O2	A	i3	1290	C9	3.983
		A	EDO	1291	O2	A	i3	1290	C12	3.366
		A	EDO	1291	O2	A	i3	1290	C13	2.694
		A	EDO	1291	O2	A	i3	1290	C14	3.817

## Sheet: i4
	chain	amino acid	aa. No.	atom name	inhibitor chain	inhibitor name	inhibitor no.	atom name	Distance		Contacts Between :
	A	SER	14	CA	A	i4	1000	RA	3.873		methyl [(4S) - 6 - bromo - 2 - methyl - 4 - phenylquinazolin - 3(4H)-YL] acetate
	A	SER	14	O	A	i4	1000	CAQ	3.595		Trypanothione reductase
	A	LEU	17	CB	A	i4	1000	CAH	3.584
	A	LEU	17	CB	A	i4	1000	CAI	3.6
	A	LEU	17	CB	A	i4	1000	CAF	3.667
	A	LEU	17	CB	A	i4	1000	CAC	3.822		Inhibitor No. 4
	A	LEU	17	CD1	A	i4	1000	CAH	3.57
	A	LEU	17	CD1	A	i4	1000	RA	3.192
	A	LEU	17	CD1	A	i4	1000	CAI	3.49
	A	LEU	17	C	A	i4	1000	CAF	3.834
	A	LEU	17	C	A	i4	1000	CAC	3.968
	A	LEU	17	O	A	i4	1000	CAF	3.242
	A	LEU	17	O	A	i4	1000	CAC	3.261
	A	GLU	18	CD	A	i4	1000	NAT	3.907
	A	GLU	18	OE1	A	i4	1000	CAU	3.871
	A	GLU	18	OE1	A	i4	1000	NAT	2.74
	A	GLU	18	OE1	A	i4	1000	CAS	3.323
	A	GLU	18	OE1	A	i4	1000	CAR	3.104
	A	TRP	21	CB	A	i4	1000	CAF	3.28
	A	TRP	21	CB	A	i4	1000	CAC	3.478
	A	TRP	21	CG	A	i4	1000	CA	3.954
	A	TRP	21	CG	A	i4	1000	CAU	3.939
	A	TRP	21	CG	A	i4	1000	CAW	3.648
	A	TRP	21	CG	A	i4	1000	CAF	3.835
	A	TRP	21	CD2	A	i4	1000	CA	3.379
	A	TRP	21	CD2	A	i4	1000	N	3.988
	A	TRP	21	CD2	A	i4	1000	CAF	3.838
	A	TRP	21	CD1	A	i4	1000	CAW	3.245
	A	TRP	21	NE1	A	i4	1000	CAW	3.498
	A	TRP	21	CE2	A	i4	1000	CA	3.47
	A	TRP	21	CE3	A	i4	1000	CA	3.529
	A	TRP	21	CE3	A	i4	1000	CAE	3.896
	A	TRP	21	CE3	A	i4	1000	CAF	3.437
	A	TRP	21	CE3	A	i4	1000	CAC	3.374
	A	TRP	21	CE3	A	i4	1000	CAB	3.767
	A	TRP	21	CZ2	A	i4	1000	CA	3.702		Methyl [(4S) - 6 - bromo - 2 - methyl - 4 - phenylquinazolin - 3(4H)-YL] acetate
	A	TRP	21	CZ3	A	i4	1000	CA	3.727
	A	TRP	21	CH2	A	i4	1000	CA	3.808
	A	GLY	49	O	A	i4	1000	RA	3.359
	A	TYR	110	CD1	A	i4	1000	CAA	3.516
	A	TYR	110	CD1	A	i4	1000	CAD	2.945
	A	TYR	110	CE1	A	i4	1000	CAI	3.456
	A	TYR	110	CE1	A	i4	1000	CAK	3.601
	A	TYR	110	CE1	A	i4	1000	CAE	3.754
	A	TYR	110	CE1	A	i4	1000	CAD	3.125
	A	TYR	110	CZ	A	i4	1000	CAI	3.667
	A	TYR	110	OH	A	i4	1000	CAH	4
	A	TYR	110	OH	A	i4	1000	CAI	3.461
	A	MET	113	SD	A	i4	1000	OAO	3.614
	A	MET	113	SD	A	i4	1000	CAD	3.466
	A	MET	113	CE	A	i4	1000	CAP	3.743
	A	MET	113	CE	A	i4	1000	OAO	3.57
	A	PHE	114	CE1	A	i4	1000	CAB	3.944
	A	PHE	114	CE2	A	i4	1000	CAB	3.928
	A	PHE	114	CE2	A	i4	1000	CAA	3.925
	A	PHE	114	CZ	A	i4	1000	CAB	3.578
	A	LEU	120	CD2	A	i4	1000	CAC	3.837
	A	LEU	120	CD2	A	i4	1000	CAB	3.563

## Sheet: i5
	chain	amino acid	aa. No.	atom name	inhibitor chain	inhibitor name	inhibitor no.	atom	Distance
	A	GLY	13	C	A	i5	1000	L	3.983
	A	GLY	13	O	A	i5	1000	L	3.972			Contacts Between
	A	SER	14	N	A	i5	1000	L	3.937			(4s) - 3 - benzyl - 6 - chloro - 2 - methyl - 4 - phenyl - 3,4 – dihydroquinazoline
	A	SER	14	CA	A	i5	1000	L	3.732			Trypanothione reductase
	A	SER	14	CA	A	i5	1000	CAR	3.976
	A	SER	14	O	A	i5	1000	CAR	3.379			Inhibitor No. 5
	A	SER	14	O	A	i5	1000	CAS	3.92
	A	LEU	17	CA	A	i5	1000	CAC	3.796
	A	LEU	17	CA	A	i5	1000	CAF	3.998
	A	LEU	17	CB	A	i5	1000	CAC	3.526
	A	LEU	17	CB	A	i5	1000	CAF	3.446
	A	LEU	17	CB	A	i5	1000	CAL	3.973
	A	LEU	17	CB	A	i5	1000	CAK	3.605
	A	LEU	17	CB	A	i5	1000	CAJ	3.596
	A	LEU	17	CB	A	i5	1000	CAR	3.956
	A	LEU	17	CD1	A	i5	1000	CAK	3.539
	A	LEU	17	CD1	A	i5	1000	CAJ	3.668
	A	LEU	17	CD1	A	i5	1000	L	3.353
	A	LEU	17	CD2	A	i5	1000	CAB	3.825
	A	LEU	17	CD2	A	i5	1000	CAC	3.973
	A	LEU	17	C	A	i5	1000	CAC	3.718
	A	LEU	17	C	A	i5	1000	CAF	3.666
	A	LEU	17	O	A	i5	1000	CAC	3.086
	A	LEU	17	O	A	i5	1000	CAF	3.184
	A	GLU	18	N	A	i5	1000	CAS	3.754
	A	GLU	18	CA	A	i5	1000	CAS	3.814
	A	GLU	18	CB	A	i5	1000	CAS	3.787
	A	GLU	18	CD	A	i5	1000	NAU	3.64
	A	GLU	18	OE1	A	i5	1000	CAS	3.333
	A	GLU	18	OE1	A	i5	1000	CAT	3.299
	A	GLU	18	OE1	A	i5	1000	NAU	2.467
	A	GLU	18	OE1	A	i5	1000	CAV	3.42
	A	GLU	18	OE1	A	i5	1000	CAW	3.619
	A	TRP	21	N	A	i5	1000	CAC	3.991
	A	TRP	21	CB	A	i5	1000	CAC	3.485
	A	TRP	21	CB	A	i5	1000	CAF	3.408
	A	TRP	21	CG	A	i5	1000	CAW	3.839
	A	TRP	21	CD2	A	i5	1000	CAO	3.712
	A	TRP	21	CD1	A	i5	1000	CAW	3.501			(4s) - 3 - benzyl - 6 - chloro - 2 - methyl - 4 - phenyl - 3,4 – dihydroquinazoline
	A	TRP	21	NE1	A	i5	1000	CAW	3.886
	A	TRP	21	CE2	A	i5	1000	CAO	3.85
	A	TRP	21	CE3	A	i5	1000	CAB	3.894
	A	TRP	21	CE3	A	i5	1000	CAC	3.7
	A	TRP	21	CE3	A	i5	1000	CAF	3.862
	A	TRP	21	CE3	A	i5	1000	CAO	3.946
	A	GLY	49	O	A	i5	1000	L	3.505
	A	TYR	110	CD1	A	i5	1000	CAD	2.824
	A	TYR	110	CD1	A	i5	1000	CAA	3.436
	A	TYR	110	CD1	A	i5	1000	CAE	3.808
	A	TYR	110	CE1	A	i5	1000	CAD	2.952
	A	TYR	110	CE1	A	i5	1000	CAA	3.985
	A	TYR	110	CE1	A	i5	1000	CAE	3.445
	A	TYR	110	CE1	A	i5	1000	CAM	3.326
	A	TYR	110	CE1	A	i5	1000	CAL	3.685
	A	TYR	110	CE1	A	i5	1000	CAK	3.112
	A	TYR	110	CZ	A	i5	1000	CAK	3.273
	A	TYR	110	OH	A	i5	1000	CAL	3.766
	A	TYR	110	OH	A	i5	1000	CAK	2.9
	A	TYR	110	OH	A	i5	1000	CAJ	3.451
	A	TYR	110	OH	A	i5	1000	L	3.561
	A	MET	113	SD	A	i5	1000	CAD	3.476
	A	MET	113	CE	A	i5	1000	CAD	3.299
	A	MET	113	CE	A	i5	1000	CAA	3.954
	A	MET	113	CE	A	i5	1000	CAE	3.795
	A	MET	113	CE	A	i5	1000	NAN	3.969
	A	MET	113	CE	A	i5	1000	CAO	2.999
	A	MET	113	CE	A	i5	1000	CAP	3.271
	A	MET	113	CE	A	i5	1000	CAX	3.879
	A	MET	113	CE	A	i5	1000	CAG	3.724
	A	PHE	114	CE2	A	i5	1000	CAA	3.759
	A	PHE	114	CE2	A	i5	1000	CAB	3.712
	A	PHE	114	CZ	A	i5	1000	CAB	3.555
	A	LEU	120	CD2	A	i5	1000	CAB	3.62

## Sheet: i6
	chain	amino acid	aa. No.	atom name	inhibitor chain	inhibitor name	inhibitor no.	atom	Distance		Contacts between
	A	GLY	13	O	A	i6	1000	L	3.956		n - {2 - [(4s) - 6 - chloro - 2 - methyl - 4 - phenylquinazolin - 3(4h) - yl] ethyl}furan - 2 – carboxamide
	A	SER	14	O	A	i6	1000	CAR	3.507		Trypanothione reductase
	A	LEU	17	CB	A	i6	1000	CAI	3.649
	A	LEU	17	CB	A	i6	1000	CAH	3.245
	A	LEU	17	CB	A	i6	1000	L	3.602
	A	LEU	17	CB	A	i6	1000	CAR	3.42		Inhibitor No. 6
	A	LEU	17	CB	A	i6	1000	CAS	3.969
	A	LEU	17	CG	A	i6	1000	CAH	3.912
	A	LEU	17	CG	A	i6	1000	L	3.627
	A	LEU	17	CD1	A	i6	1000	CAI	3.644
	A	LEU	17	CD1	A	i6	1000	CAH	3.424
	A	LEU	17	CD1	A	i6	1000	L	2.799
	A	LEU	17	C	A	i6	1000	CAS	3.889
	A	LEU	17	O	A	i6	1000	CAF	3.785
	A	GLU	18	N	A	i6	1000	CAR	3.672
	A	GLU	18	N	A	i6	1000	CAS	3.377
	A	GLU	18	CA	A	i6	1000	CAS	3.387
	A	GLU	18	CA	A	i6	1000	CAT	3.939
	A	GLU	18	CA	A	i6	1000	NAU	3.903
	A	GLU	18	CB	A	i6	1000	CAS	3.617
	A	GLU	18	CD	A	i6	1000	CAS	3.801
	A	GLU	18	CD	A	i6	1000	NAU	3.572
	A	GLU	18	OE1	A	i6	1000	CAR	3.939
	A	GLU	18	OE1	A	i6	1000	CAS	2.779
	A	GLU	18	OE1	A	i6	1000	CAT	3.324
	A	GLU	18	OE1	A	i6	1000	NAU	2.916
	A	GLU	18	OE2	A	i6	1000	NAU	3.896
	A	TRP	21	CA	A	i6	1000	CAC	3.945
	A	TRP	21	CB	A	i6	1000	CAC	3.326
	A	TRP	21	CB	A	i6	1000	CAF	3.117
	A	TRP	21	CB	A	i6	1000	CAV	3.967
	A	TRP	21	CG	A	i6	1000	CAC	3.698
	A	TRP	21	CG	A	i6	1000	CAF	3.421
	A	TRP	21	CG	A	i6	1000	CAV	3.817
	A	TRP	21	CG	A	i6	1000	CAW	3.65
	A	TRP	21	CG	A	i6	1000	CAM	3.932
	A	TRP	21	CD2	A	i6	1000	CAC	3.253		n - {2 - [(4s) - 6 - chloro - 2 - methyl - 4 - phenylquinazolin - 3(4h) - yl] ethyl}furan - 2 – carboxamide
	A	TRP	21	CD2	A	i6	1000	CAF	3.206
	A	TRP	21	CD2	A	i6	1000	CAM	3.538
	A	TRP	21	CD1	A	i6	1000	CAW	3.297
	A	TRP	21	NE1	A	i6	1000	CAW	3.751
	A	TRP	21	NE1	A	i6	1000	CAM	3.914
	A	TRP	21	NE1	A	i6	1000	OAQ	3.886
	A	TRP	21	CE2	A	i6	1000	CAM	3.54
	A	TRP	21	CE3	A	i6	1000	CAD	3.84
	A	TRP	21	CE3	A	i6	1000	CAA	3.536
	A	TRP	21	CE3	A	i6	1000	CAB	2.831
	A	TRP	21	CE3	A	i6	1000	CAC	2.323
	A	TRP	21	CE3	A	i6	1000	CAF	2.726
	A	TRP	21	CE3	A	i6	1000	CAE	3.503
	A	TRP	21	CE3	A	i6	1000	CAM	3.889
	A	TRP	21	CZ2	A	i6	1000	CAM	3.891
	A	TRP	21	CZ2	A	i6	1000	CAP	3.945
	A	TRP	21	CZ3	A	i6	1000	CAD	3.915
	A	TRP	21	CZ3	A	i6	1000	CAA	3.448
	A	TRP	21	CZ3	A	i6	1000	CAB	3.069
	A	TRP	21	CZ3	A	i6	1000	CAC	3.181
	A	TRP	21	CZ3	A	i6	1000	CAF	3.645
	A	TYR	110	CD1	A	i6	1000	CAD	3.271
	A	TYR	110	CD1	A	i6	1000	CAA	3.708
	A	TYR	110	CD1	A	i6	1000	CAI	3.997
	A	TYR	110	CE1	A	i6	1000	CAD	3.372
	A	TYR	110	CE1	A	i6	1000	CAE	3.841
	A	TYR	110	CE1	A	i6	1000	CAK	3.854
	A	TYR	110	CE1	A	i6	1000	CAJ	3.843
	A	TYR	110	CE1	A	i6	1000	CAI	2.886
	A	TYR	110	CE1	A	i6	1000	CAH	3.776
	A	TYR	110	CE1	A	i6	1000	L	3.793
	A	TYR	110	CZ	A	i6	1000	CAI	3.382
	A	TYR	110	CZ	A	i6	1000	CAH	3.93
	A	TYR	110	CZ	A	i6	1000	L	3.545
	A	TYR	110	OH	A	i6	1000	CAI	3.077
	A	TYR	110	OH	A	i6	1000	CAH	3.378
	A	TYR	110	OH	A	i6	1000	L	3.089
	A	MET	113	CB	A	i6	1000	CAD	3.898
	A	MET	113	CB	A	i6	1000	CAA	3.024
	A	MET	113	CB	A	i6	1000	CAB	3.738
	A	MET	113	CG	A	i6	1000	CAD	3.751
	A	MET	113	CG	A	i6	1000	CAA	3.441
	A	MET	113	SD	A	i6	1000	CAD	2.393
	A	MET	113	SD	A	i6	1000	CAA	2.762
	A	MET	113	SD	A	i6	1000	CAE	3.609
	A	MET	113	CE	A	i6	1000	CAD	3.956
	A	LEU	120	CD2	A	i6	1000	CAB	3.18
	A	LEU	120	CD2	A	i6	1000	CAC	3.37

## Sheet: i7
											Contacts between
	chain	amino acid	aa. No.	atom name	inhibitor chain	inhibitor name	inhibitor no.	atom	Distance		(4s) - 6 - chloro - 3 - {2 - [4 - (furan - 2 - ylcarbonyl)piperazin - 1 - yl]ethyl} -2 - methyl - 4 - phenyl - 3,4 –dihydroquinazoline
	A	SER	14	O	A	i7	1000	CAX	3.907		Trypanothione reductase
	A	LEU	17	CB	A	i7	1000	CAD	3.613
	A	LEU	17	CB	A	i7	1000	CAA	3.845
	A	LEU	17	CB	A	i7	1000	CAM	3.954
	A	LEU	17	CB	A	i7	1000	CAL	3.752
	A	LEU	17	CB	A	i7	1000	CAK	3.778		Inhibitor No. 7
	A	LEU	17	CD1	A	i7	1000	CAL	3.416
	A	LEU	17	CD1	A	i7	1000	CAK	3.56
	A	LEU	17	CD1	A	i7	1000	L	3.435
	A	LEU	17	C	A	i7	1000	CAD	3.951
	A	LEU	17	O	A	i7	1000	CAD	3.421
	A	LEU	17	O	A	i7	1000	CAA	3.464
	A	GLU	18	CG	A	i7	1000	CAY	3.368
	A	GLU	18	CG	A	i7	1000	NBA	3.964
	A	GLU	18	CD	A	i7	1000	CAY	3.598
	A	GLU	18	CD	A	i7	1000	CAZ	3.976
	A	GLU	18	CD	A	i7	1000	NBA	3.374
	A	GLU	18	OE1	A	i7	1000	CAY	3.21
	A	GLU	18	OE1	A	i7	1000	CAZ	3.573
	A	GLU	18	OE1	A	i7	1000	NBA	2.99
	A	GLU	18	OE2	A	i7	1000	NBA	3.936
	A	TRP	21	CB	A	i7	1000	CAD	3.631
	A	TRP	21	CB	A	i7	1000	CAA	3.668
	A	TRP	21	CD2	A	i7	1000	CAP	3.531
	A	TRP	21	CE2	A	i7	1000	CAP	3.929
	A	TRP	21	CE3	A	i7	1000	CAD	3.52
	A	TRP	21	CE3	A	i7	1000	CAA	3.386
	A	TRP	21	CE3	A	i7	1000	CAB	3.736
	A	TRP	21	CE3	A	i7	1000	CAP	3.432
	A	TRP	21	CZ2	A	i7	1000	NAR	3.822
	A	TRP	21	CZ2	A	i7	1000	CAH	3.705
	A	TRP	21	CZ2	A	i7	1000	CBE	3.903
	A	TRP	21	CZ2	A	i7	1000	NAS	3.47
	A	TRP	21	CZ2	A	i7	1000	CAT	3.678
	A	TRP	21	CZ2	A	i7	1000	OAI	3.993
	A	TRP	21	CZ3	A	i7	1000	CAP	3.727
	A	TRP	21	CH2	A	i7	1000	NAR	3.769
	A	TRP	21	CH2	A	i7	1000	CAG	3.68
	A	TRP	21	CH2	A	i7	1000	CAH	3.411		(4s) - 6 - chloro - 3 - {2 - [4 - (furan - 2 - ylcarbonyl)piperazin - 1 - yl]ethyl} -2 - methyl - 4 - phenyl - 3,4 –dihydroquinazoline
	A	TRP	21	CH2	A	i7	1000	NAS	3.761
	A	GLY	49	O	A	i7	1000	L	3.543
	A	TYR	110	CD2	A	i7	1000	CAC	3.848
	A	TYR	110	CD2	A	i7	1000	CAF	3.295
	A	TYR	110	CD2	A	i7	1000	CAL	3.853
	A	TYR	110	CE2	A	i7	1000	CAF	3.475
	A	TYR	110	CE2	A	i7	1000	CAE	3.993
	A	TYR	110	CE2	A	i7	1000	CAN	3.854
	A	TYR	110	CE2	A	i7	1000	CAM	3.839
	A	TYR	110	CE2	A	i7	1000	CAL	2.925
	A	TYR	110	CE2	A	i7	1000	CAK	3.775
	A	TYR	110	CE2	A	i7	1000	L	3.849
	A	TYR	110	CZ	A	i7	1000	CAL	3.718
	A	TYR	110	OH	A	i7	1000	CAL	3.635
	A	MET	113	SD	A	i7	1000	CAC	3.988
	A	MET	113	SD	A	i7	1000	CAF	3.603
	A	MET	113	SD	A	i7	1000	CAG	3.546
	A	MET	113	CE	A	i7	1000	CAG	3.697
	A	PHE	114	CE1	A	i7	1000	CAB	3.962
	A	PHE	114	CE2	A	i7	1000	CAB	3.425
	A	PHE	114	CE2	A	i7	1000	CAC	3.569
	A	PHE	114	CZ	A	i7	1000	CAB	3.255
	A	PHE	114	CZ	A	i7	1000	CAC	3.905
	A	LEU	120	CD2	A	i7	1000	CAB	3.723

## Sheet: i8
	chain	amino acid	aa. No.	atom name	inhibitor chain	inhibitor name	inhibitor no.	atom	Distance
	A	SER	14	CA	A	i8	1000	CAS	3.549		Contacts between
	A	SER	14	CA	A	i8	1000	L68	3.786		3 - [(4s) - 6 - chloro - 2 - methyl - 4 - (4 - methylphenyl) quinazolin - 3(4h) -yl] - n,n - dimethylpropan - 1 – amine
	A	SER	14	C	A	i8	1000	CAS	3.754		Trypanothione reductase
	A	SER	14	O	A	i8	1000	CAT	3.331
	A	SER	14	O	A	i8	1000	CAS	3.097
	A	LEU	17	CA	A	i8	1000	CAG	3.914
	A	LEU	17	CA	A	i8	1000	CAD	3.852
	A	LEU	17	CB	A	i8	1000	CAJ	3.932		Inhibitor No. 8
	A	LEU	17	CB	A	i8	1000	CAG	3.305
	A	LEU	17	CB	A	i8	1000	CAD	3.44
	A	LEU	17	CD1	A	i8	1000	L68	3.979
	A	LEU	17	CD1	A	i8	1000	CAJ	3.965
	A	LEU	17	CD2	A	i8	1000	CAD	3.977
	A	LEU	17	C	A	i8	1000	CAG	3.561
	A	LEU	17	C	A	i8	1000	CAD	3.798
	A	LEU	17	O	A	i8	1000	CAG	3.176
	A	LEU	17	O	A	i8	1000	CAD	3.257
	A	GLU	18	N	A	i8	1000	CAU	3.905
	A	GLU	18	N	A	i8	1000	CAT	3.771
	A	GLU	18	CA	A	i8	1000	NAV	3.451
	A	GLU	18	CA	A	i8	1000	CAU	3.806
	A	GLU	18	CA	A	i8	1000	CAT	3.801
	A	GLU	18	CB	A	i8	1000	NAV	3.645
	A	GLU	18	CB	A	i8	1000	CAU	3.964
	A	GLU	18	CB	A	i8	1000	CAT	3.533
	A	GLU	18	CG	A	i8	1000	NAV	3.338
	A	GLU	18	CG	A	i8	1000	CAT	3.809
	A	TRP	21	CB	A	i8	1000	CAG	3.45
	A	TRP	21	CB	A	i8	1000	CAD	3.486
	A	TRP	21	CG	A	i8	1000	CAN	3.507
	A	TRP	21	CG	A	i8	1000	CAX	3.76
	A	TRP	21	CD2	A	i8	1000	CAN	3.646
	A	TRP	21	CD1	A	i8	1000	CAN	3.53
	A	TRP	21	CD1	A	i8	1000	CAX	3.192
	A	TRP	21	NE1	A	i8	1000	CAR	3.551
	A	TRP	21	NE1	A	i8	1000	CAN	3.68
	A	TRP	21	NE1	A	i8	1000	CAX	3.929
	A	TRP	21	CE2	A	i8	1000	CAR	3.864
	A	TRP	21	CE2	A	i8	1000	CAP	3.708
	A	TRP	21	CE2	A	i8	1000	CAN	3.752		3 - [(4s) - 6 - chloro - 2 - methyl - 4 - (4 - methylphenyl) quinazolin - 3(4h) -yl] - n,n - dimethylpropan - 1 – amine
	A	TRP	21	CE3	A	i8	1000	CAC	3.95
	A	TRP	21	CZ2	A	i8	1000	CAR	3.858
	A	TRP	21	CZ2	A	i8	1000	CAP	3.682
	A	ASN	22	OD1	A	i8	1000	CAX	3.591
	A	GLY	49	O	A	i8	1000	L68	3.635
	A	TYR	110	CD2	A	i8	1000	CAB	3.952
	A	TYR	110	CD2	A	i8	1000	CAE	3.963
	A	TYR	110	CE2	A	i8	1000	CAJ	3.633
	A	TYR	110	CE2	A	i8	1000	CAE	3.854
	A	TYR	110	OH	A	i8	1000	CAJ	3.807
	A	MET	113	SD	A	i8	1000	CAB	3.027
	A	MET	113	SD	A	i8	1000	CAE	3.244
	A	MET	113	CE	A	i8	1000	CAC	3.688
	A	MET	113	CE	A	i8	1000	CAB	2.443
	A	MET	113	CE	A	i8	1000	CAE	2.87
	A	PHE	114	CD2	A	i8	1000	CAA	3.843
	A	PHE	114	CE1	A	i8	1000	CAA	3.81
	A	PHE	114	CE2	A	i8	1000	CAA	3.453
	A	PHE	114	CZ	A	i8	1000	CAA	3.435
	A	LEU	120	CD2	A	i8	1000	CAA	3.079
	A	ILE	339	CG1	A	i8	1000	CAT	3.79
	A	ILE	339	CG1	A	i8	1000	CAS	3.88
	A	ILE	339	CD1	A	i8	1000	CAT	3.971
	A	ILE	339	CD1	A	i8	1000	CAS	3.948

## Sheet: i9
	chain	amino acid	aa. No.	atom name	inhibitor chain	inhibitor name	inhibitor no.	atom	Distance		Contacts between
	A	SER	14	CA	A	i9	1000	I	3.923		a C6 - substituted and C8 - substituted 3,4 - dihydroquinazoline analogue
	A	SER	14	O	A	i9	1000	CAR	3.337		Trypanothione reductase
	A	SER	14	O	A	i9	1000	CAS	3.868
	A	LEU	17	CB	A	i9	1000	CAF	3.835
	A	LEU	17	CB	A	i9	1000	CAI	3.699		Inhibitor No. 9
	A	LEU	17	CB	A	i9	1000	CAH	3.632
	A	LEU	17	CB	A	i9	1000	CAR	3.955
	A	LEU	17	CD1	A	i9	1000	CAI	3.651
	A	LEU	17	CD1	A	i9	1000	CAH	3.734
	A	LEU	17	CD1	A	i9	1000	I	3.356
	A	LEU	17	C	A	i9	1000	CAF	3.874
	A	LEU	17	O	A	i9	1000	CAC	3.286
	A	LEU	17	O	A	i9	1000	CAF	3.266
	A	GLU	18	N	A	i9	1000	CAS	3.703
	A	GLU	18	CA	A	i9	1000	CAS	3.704
	A	GLU	18	CA	A	i9	1000	CAT	3.964
	A	GLU	18	CA	A	i9	1000	NAU	3.828
	A	GLU	18	CB	A	i9	1000	CAS	3.673
	A	GLU	18	CD	A	i9	1000	NAU	3.75
	A	GLU	18	OE2	A	i9	1000	CAS	3.107
	A	GLU	18	OE2	A	i9	1000	CAT	3.383
	A	GLU	18	OE2	A	i9	1000	NAU	2.688
	A	GLU	18	OE2	A	i9	1000	CAV	3.759
	A	GLU	18	OE2	A	i9	1000	CAW	3.984
	A	TRP	21	N	A	i9	1000	CAC	3.98
	A	TRP	21	CA	A	i9	1000	CAC	3.88
	A	TRP	21	CB	A	i9	1000	CAC	3.241
	A	TRP	21	CB	A	i9	1000	CAF	3.206
	A	TRP	21	CG	A	i9	1000	CAC	3.91
	A	TRP	21	CG	A	i9	1000	CAF	3.75
	A	TRP	21	CG	A	i9	1000	CAW	3.951
	A	TRP	21	CG	A	i9	1000	CAM	3.925
	A	TRP	21	CD2	A	i9	1000	CAC	3.771
	A	TRP	21	CD2	A	i9	1000	CAF	3.805
	A	TRP	21	CD2	A	i9	1000	CAM	3.707
	A	TRP	21	CD1	A	i9	1000	CAW	3.624
	A	TRP	21	CE2	A	i9	1000	CAM	3.84
	A	TRP	21	CE3	A	i9	1000	CAA	3.883		a C6 - substituted and C8 - substituted 3,4 - dihydroquinazoline analogue
	A	TRP	21	CE3	A	i9	1000	CAB	3.315
	A	TRP	21	CE3	A	i9	1000	CAC	3.08
	A	TRP	21	CE3	A	i9	1000	CAF	3.49
	A	TRP	21	CZ2	A	i9	1000	CP1	3.684
	A	TRP	21	CZ2	A	i9	1000	CP2	3.491
	A	TRP	21	CZ3	A	i9	1000	CAB	3.827
	A	TRP	21	CH2	A	i9	1000	CP1	3.593
	A	TRP	21	CH2	A	i9	1000	CP2	3.354
	A	TRP	21	HZ3	A	i9	1000	CAA	3.678
	A	TRP	21	HZ3	A	i9	1000	CAB	3.519
	A	GLY	49	O	A	i9	1000	I	3.432
	A	GLY	49	HA1	A	i9	1000	I	3.41
	A	TYR	110	CD1	A	i9	1000	CAD	3.001
	A	TYR	110	CD1	A	i9	1000	CAA	3.401
	A	TYR	110	CE1	A	i9	1000	CAD	2.987
	A	TYR	110	CE1	A	i9	1000	CAA	3.876
	A	TYR	110	CE1	A	i9	1000	CAE	3.6
	A	TYR	110	CE1	A	i9	1000	CAK	3.706
	A	TYR	110	CE1	A	i9	1000	CAJ	3.909
	A	TYR	110	CE1	A	i9	1000	CAI	3.117
	A	TYR	110	CZ	A	i9	1000	CAI	3.392
	A	TYR	110	CZ	A	i9	1000	I	3.815
	A	TYR	110	OH	A	i9	1000	CAJ	3.955
	A	TYR	110	OH	A	i9	1000	CAI	2.898
	A	TYR	110	OH	A	i9	1000	CAH	3.376
	A	TYR	110	OH	A	i9	1000	I	3.239
	A	MET	113	CB	A	i9	1000	CAA	3.759
	A	MET	113	SD	A	i9	1000	CAD	2.952
	A	MET	113	SD	A	i9	1000	CAA	3.316
	A	MET	113	SD	A	i9	1000	CP1	3.185
	A	MET	113	SD	A	i9	1000	CP2	3.903
	A	MET	113	CE	A	i9	1000	CP1	3.381
	A	MET	113	CE	A	i9	1000	CP2	3.891
	A	PHE	114	CZ	A	i9	1000	CAB	3.964
	A	PHE	114	HZ	A	i9	1000	CAB	3.994
	A	LEU	120	CD2	A	i9	1000	CAB	3.44
	A	LEU	120	CD2	A	i9	1000	CAC	3.857

## Sheet: i10
	Chain	Amino acid	aa. No.	atom name	inhibitor chain	inhibitor name	inhibitor no.	atom	Distance		Contacts between
	A	SER	111	O	A	i10	301	C4	3.678		A quinazoline derivative
	A	SER	111	OG	A	i10	301	C4	3.539		Pteridine reductase 1
	A	SER	111	OG	A	i10	301	N3	3.241
	A	PHE	113	CB	A	i10	301	N2	3.336
	A	PHE	113	CB	A	i10	301	C4	3.132
	A	PHE	113	CB	A	i10	301	N3	3.474
	A	PHE	113	CB	A	i10	301	C1	3.933		Inhibitor No. 10
	A	PHE	113	CB	A	i10	301	C3	3.813
	A	PHE	113	CG	A	i10	301	N2	3.689
	A	PHE	113	CG	A	i10	301	C4	3.747
	A	PHE	113	CG	A	i10	301	N3	3.827
	A	PHE	113	CG	A	i10	301	C1	3.747
	A	PHE	113	CG	A	i10	301	C2	3.628
	A	PHE	113	CG	A	i10	301	C3	3.597
	A	PHE	113	CD1	A	i10	301	C1	3.864
	A	PHE	113	CD1	A	i10	301	C2	3.968
	A	PHE	113	CD2	A	i10	301	N2	3.668
	A	PHE	113	CD2	A	i10	301	C2	3.582
	A	PHE	113	CD2	A	i10	301	C6	3.819
	A	PHE	113	CD2	A	i10	301	N5	3.457
	A	PHE	113	CD2	A	i10	301	C3	3.281
	A	PHE	113	CE1	A	i10	301	C12	3.907
	A	PHE	113	CE2	A	i10	301	C2	3.911
	A	PHE	113	CE2	A	i10	301	N4	3.843
	A	PHE	113	CE2	A	i10	301	C5	3.69
	A	PHE	113	CE2	A	i10	301	C6	3.68
	A	PHE	113	CE2	A	i10	301	N5	3.81
	A	PHE	113	CE2	A	i10	301	C3	3.904
	A	PHE	113	CE2	A	i10	301	C12	3.875
	A	PHE	113	CZ	A	i10	301	N4	3.968
	A	PHE	113	CZ	A	i10	301	C12	3.257
	A	PHE	113	CZ	A	i10	301	C13	3.638
	A	ASP	181	OD2	A	i10	301	N1	3.994
	A	LEU	188	CD1	A	i10	301	L19	3.325
	A	LEU	188	CD2	A	i10	301	C13	3.674
	A	LEU	188	CD2	A	i10	301	C14	3.989
	A	LEU	188	CD2	A	i10	301	L19	3.644
	A	TYR	194	CE1	A	i10	301	N3	3.714
	A	TYR	194	CE1	A	i10	301	C1	3.913		A quinazoline derivative
	A	TYR	194	CE1	A	i10	301	N1	3.495
	A	TYR	194	CZ	A	i10	301	C1	3.967
	A	TYR	194	CZ	A	i10	301	N1	3.134
	A	TYR	194	OH	A	i10	301	N3	3.938
	A	TYR	194	OH	A	i10	301	C1	3.468
	A	TYR	194	OH	A	i10	301	N1	2.303
	A	LEU	226	CD2	A	i10	301	C14	3.91
	A	LEU	226	CD2	A	i10	301	C15	3.414
	A	LEU	226	CD2	A	i10	301	C16	3.721
	A	LEU	229	CD2	A	i10	301	C16	3.451
	A	ASP	232	OD2	A	i10	301	C6	3.217
	A	ASP	232	OD2	A	i10	301	N5	3.481
	A	MET	233	CE	A	i10	301	C15	3.435
	A	MET	233	CE	A	i10	301	C16	3.736
	A	HIS	241	CD2	A	i10	301	C15	3.793
	A	HIS	241	CD2	A	i10	301	L19	3.94
	A	HIS	241	NE2	A	i10	301	L19	3.811
	A	NDP	300	PA	A	i10	301	N2	3.744
	A	NDP	300	O1A	A	i10	301	N2	2.491
	A	NDP	300	O1A	A	i10	301	C4	3.086
	A	NDP	300	O1A	A	i10	301	N5	3.866
	A	NDP	300	O1A	A	i10	301	C3	3.516
	A	NDP	300	O3	A	i10	301	N2	3.831
	A	NDP	300	O3	A	i10	301	C4	3.954
	A	NDP	300	O1N	A	i10	301	N2	3.973
	A	NDP	300	O1N	A	i10	301	N5	3.876
	A	NDP	300	O1N	A	i10	301	C3	3.791
	A	NDP	300	C2D	A	i10	301	C4	3.91
	A	NDP	300	C2D	A	i10	301	N3	3.138
	A	NDP	300	C2D	A	i10	301	C1	3.384
	A	NDP	300	C2D	A	i10	301	N1	3.435
	A	NDP	300	O2D	A	i10	301	C4	3.712
	A	NDP	300	O2D	A	i10	301	N3	2.619
	A	NDP	300	O2D	A	i10	301	C1	2.972
	A	NDP	300	O2D	A	i10	301	N1	2.776
	A	NDP	300	C1D	A	i10	301	N1	3.966
	A	NDP	300	N1N	A	i10	301	C1	3.944
	A	NDP	300	N1N	A	i10	301	N1	3.451
	A	NDP	300	C2N	A	i10	301	C1	3.909
	A	NDP	300	C2N	A	i10	301	N4	3.963
	A	NDP	300	C2N	A	i10	301	N1	3.772
	A	NDP	300	C3N	A	i10	301	C2	3.772
	A	NDP	300	C3N	A	i10	301	N4	3.258
	A	NDP	300	C3N	A	i10	301	C5	3.844
	A	NDP	300	C3N	A	i10	301	N1	3.798
	A	NDP	300	C7N	A	i10	301	N4	3.398
	A	NDP	300	C7N	A	i10	301	C5	3.412
	A	NDP	300	C7N	A	i10	301	O1	3.343
	A	NDP	300	O7N	A	i10	301	N4	3.836
	A	NDP	300	O7N	A	i10	301	C5	3.637
	A	NDP	300	O7N	A	i10	301	O1	3.074
	A	NDP	300	O7N	A	i10	301	C11	3.918
	A	NDP	300	N7N	A	i10	301	N4	3.756
	A	NDP	300	N7N	A	i10	301	C5	3.575
	A	NDP	300	N7N	A	i10	301	C6	3.857
	A	NDP	300	N7N	A	i10	301	O1	3.754
	A	NDP	300	C4N	A	i10	301	N4	3.568
	A	NDP	300	C4N	A	i10	301	N1	3.802
	A	NDP	300	C5N	A	i10	301	N1	3.562
	A	NDP	300	C6N	A	i10	301	N1	3.269

[truncated: 17 more sheets: i11, i12, i13, i14, i15, i16, i17, i18, i19, i20, i21, i22, i23, i24, i25, i26, i27]
