# Supplementary material for: In silico work flow for scaffold hopping in Leishmania
Source: BMC Res Notes. 2014 Nov 17;7:802. doi: 10.1186/1756-0500-7-802 (PMC4247209; doi:10.1186/1756-0500-7-802)
Supplement: Supplementary file 5 — Additional file 5: Hits from the zinc database. (XLSX 30 KB) [file 13104_2014_3333_MOESM5_ESM.xlsx]

## Sheet: Sheet1
Pharmacophore of inhibitor:	Molecules Obtained from ZINC Pharmer based Pharmacophore Search	Zinc Code	Matching drug (DrugBank ID)	Similarity Score	Drug informations
i1	C/C2=N/C=1/N=C(/N)N=C(N)C=1/N=C2/C=3C=CC([Cl])=C([Cl])C=3	ZINC34515729	Triamterene (DB00384)	0.783	It's a pteridine and acts as a mild diuretic
i1	NC=2/N=C(/N)N=C1/N=C(/N)C(=NC1=2)C3=C/C=C(/[Cl])C([Cl])=C3	ZINC13283545	Absent
i1	CCOC(=O)C=1C=CC(=CC=1)N(C)C/C2=N/C=3C(/N=C2/C#N)=NC(N)=NC=3N	ZINC65739502	Absent
i1	CCOC(=O)C=1C=CC(=CC=1)N(C)CC=3C=NC2=NC(N)=NC(N)=C2N=3	ZINC01653968	[N-(2,4-DIAMINOPTERIDIN-6-YL)-METHYL]-DIBENZ[B,F]AZEPINE (DB08406)	0.752	experimental
			METHYL 1-(4-{[(2,4-DIAMINOPTERIDIN-6-YL)METHYL](METHYL)AMINO}BENZOYL) PIPERIDINE-4-CARBOXYLATE (DB07765)	0.751	experimental
i1	CN(CC=2C=NC1=NC(N)=NC(N)=C1N=2)C=3C=CC(=CC=3)C([O-])=O	ZINC00404265	[N-(2,4-DIAMINOPTERIDIN-6-YL)-METHYL]-DIBENZ[B,F]AZEPINE (DB08406)	0.77	experimental
			METHYL 1-(4-{[(2,4-DIAMINOPTERIDIN-6-YL)METHYL](METHYL)AMINO}BENZOYL) PIPERIDINE-4-CARBOXYLATE (DB07765)	0.767	experimental
			Pteroic acid (DB04196)	0.75	experimental
			Pteric acid (DB04357)	0.75	experimental
			METHYL 1-(4-{[(2,4-DIAMINOPTERIDIN-6-YL)METHYL]AMINO}BENZOYL)PIPERIDINE-4-CARBOXYLATE (DB07689)	0.74	experimental
			Aminopterin (DB08878)	0.712	Investigational
i1	CN(C/C1=N/C=2C(NC1=[O-])=NC(N)=NC=2N)C=3C=CC(=CC=3)C(=O)OC	ZINC65742863	Phosphorylated Dihydropteroate (DB03830)	0.721	experimental
i1	CCCOCC=2C=NC1=NC(N)=NC(N)=C1N=2	ZINC14983505	Absent
i1	C#CC[C@@](CC=2C=NC1=NC(N)=NC(N)=C1N=2)(C=3C=CC(=CC=3)C([O-])=O)C([O-])=O	ZINC22012802	Pralatrexate (DB06813)	0.727	approved
i1	C#CC[C@](CC=2C=NC1=NC(N)=NC(N)=C1N=2)(C=3C=CC(=CC=3)C([O-])=O)C([O-])=O	ZINC22012807	Pralatrexate (DB06813)	0.727	approved
i1	CC=1C=CC=C(C=1)C2=NC=3C(/N=C2/N)=NC(N)=NC=3N	ZINC01566881	Triamterene (DB00384)	0.955	approved, It's a pteridine and acts as a mild diuretic
i1	COC=1C=CC=CC=1OCC[S]/C3=N/C=2C(=NC(N)=NC=2N)N3	ZINC12371783	Absent
i1	NC=2/N=C(/N)N=C1NC(=NC1=2)[S]CC=3C=CC=CC=3	ZINC00758972	Absent
i1	CN(CC=2C=NC1=NC(N)=NC(N)=C1N=2)C=3C=CC(=CC=3)C(=O)OC	ZINC01720422	METHYL 1-(4-{[(2,4-DIAMINOPTERIDIN-6-YL)METHYL](METHYL)AMINO}BENZOYL) PIPERIDINE-4-CARBOXYLATE (DB07765)	0.768	experimental
			[N-(2,4-DIAMINOPTERIDIN-6-YL)-METHYL]-DIBENZ[B,F]AZEPINE (DB08406)	0.762	experimental
			Pteroic acid (DB04196)	0.743	experimental
			Pteric acid (DB04357)	0.743	experimental
			METHYL 1-(4-{[(2,4-DIAMINOPTERIDIN-6-YL)METHYL]AMINO}BENZOYL)PIPERIDINE-4-CARBOXYLATE (DB07689)	0.741	experimental
			Aminopterin (DB08878)	0.706	Investigational
i1	CN(C/C2=N/C1=C(\N)N=C(N)NC1=[N+]C2=O)C=3C=CC(=CC=3)C([O-])=O	ZINC22060520	Phosphorylated Dihydropteroate (DB03830)	0.727	experimental
i1	NC=2/N=C(/N)N=C1/N=C(/N)C(=NC1=2)[S]C45CC3([H])C[C@]([H])(CC([H])(C3)C4)C5	ZINC01563396	Absent
i1	CCOC(=O)C=1C=CC(=CC=1)CCCCCOC=2C=NC(N)=NC=2N	ZINC75279667	Absent
i1	NC=2/N=C(/N)N=C1/N=C(/N)C(=NC1=2)[S]/C3=C/C=C(/[F])C=C3	ZINC01587010	Absent
i1	C#CC[C@]([H])(CC=2C=NC1=NC(N)=NC(N)=C1N=2)C=3C=CC(=CC=3)C([O-])=O	ZINC22012811	Pralatrexate (DB06813)	0.75	approved; an antimetabolite for the treatment of relapsed or refractory peripheral T-cell lymphoma. It is more efficiently retained in cancer cells than methotrexate. FDA approved on September 24, 2009.
i1	C#CC[C@@]([H])(CC=2C=NC1=NC(N)=NC(N)=C1N=2)C=3C=CC(=CC=3)C([O-])=O	ZINC22012815	Pralatrexate (DB06813)	0.75	approved; an antimetabolite for the treatment of relapsed or refractory peripheral T-cell lymphoma. It is more efficiently retained in cancer cells than methotrexate. FDA approved on September 24, 2009.
i1	NC=3/N=C(/N)N=C2N=CC(CN/C1=C/C=C(C=C1)C([O-])=O)=NC2=3	ZINC13357384	Pteroic acid (DB04196)	0.781	experimental
			Pteric acid (DB04357)	0.781	experimental
			METHYL 1-(4-{[(2,4-DIAMINOPTERIDIN-6-YL)METHYL]AMINO}BENZOYL)PIPERIDINE-4-CARBOXYLATE (DB07689)	0.751	experimental
			METHYL 1-(4-{[(2,4-DIAMINOPTERIDIN-6-YL)METHYL](METHYL)AMINO}BENZOYL) PIPERIDINE-4-CARBOXYLATE (DB07765)	0.731	experimental
			[N-(2,4-DIAMINOPTERIDIN-6-YL)-METHYL]-DIBENZ[B,F]AZEPINE (DB08406)	0.73	experimental
			Aminopterin (DB08878)	0.723	Investigational
			Phosphorylated Dihydropteroate (DB03830)	0.71	experimental
i3	CC=1C=CC=CC=1NC(=O)C=3[S]C=2/N=C(/N)C(C#N)=CC=2C=3N	ZINC18240380	3,6-DIAMINO-5-CYANO-4-(4-ETHOXYPHENYL)THIENO[2,3-B]PYRIDINE-2-CARBOXAMIDE (DB08788)	0.751	experimental
i3	N#C/C2=C/C=1C(N)=C([S]C=1/N=C2/N)C(=O)NC=3C=CC=CC=3[F]	ZINC18240959	3,6-DIAMINO-5-CYANO-4-(4-ETHOXYPHENYL)THIENO[2,3-B]PYRIDINE-2-CARBOXAMIDE (DB08788)	0.773	experimental
i3	CC[C@@](C)([H])OC(=O)C=2C=CC=1/N=C(/N)[S]C=1C=2	ZINC31893824	Absent
i3	CC[C@](C)([H])OC(=O)C=2C=CC=1/N=C(/N)[S]C=1C=2	ZINC31893820	Absent
i3	C/C3=C(\CCC(=O)N(CC)C1([H])CCCC1)C(C)=NC2=NC(N)=NN23	ZINC78575313	Absent
i3	CC=1C=CC(C)=C(C=1)NC(=O)C=3[S]C=2/N=C(/N)C(C#N)=CC=2C=3N	ZINC18191080	3,6-DIAMINO-5-CYANO-4-(4-ETHOXYPHENYL)THIENO[2,3-B]PYRIDINE-2-CARBOXAMIDE (DB08788)	0.773	experimental
i3	N/C2=N/C=1C=CC(=CC=1[S]2)C(=O)NC=3C([Cl])=CC=CC=3[Cl]	ZINC00912032	Absent
i3	CCCCN(CCCC)[S](=O)(=O)C=2C=CC=1/N=C(/N)[S]C=1C=2	ZINC05236400	Absent
i3	C/C3=C(\CC(=O)N[C@@]1([H])CCC[C@]1([H])CCCC)C(C)=NC2=NC(N)=NN23	ZINC69541261	Absent
i3	N#C/C2=C/C=1C(N)=C([S]C=1/N=C2/N)C(=O)N/C3=C/C=C/N=C3/[Cl]	ZINC32931544	3,6-DIAMINO-5-CYANO-4-(4-ETHOXYPHENYL)THIENO[2,3-B]PYRIDINE-2-CARBOXAMIDE (DB08788)	0.704	experimental
i3	N#C/C2=C/C=1C(N)=C([S]C=1/N=C2/N)C(=O)N/C3=C/C=C(/[F])C=C3[F]	ZINC20000479	3,6-DIAMINO-5-CYANO-4-(4-ETHOXYPHENYL)THIENO[2,3-B]PYRIDINE-2-CARBOXAMIDE (DB08788)	0.749	experimental
i3	C#CC[C@@]([H])(CC=2C=NC1=NC(N)=NC(N)=C1N=2)C=3C=CC(=CC=3)C([O-])=O	ZINC22012815	Pralatrexate (DB06813)	0.75	approved; an antimetabolite for the treatment of relapsed or refractory peripheral T-cell lymphoma. It is more efficiently retained in cancer cells than methotrexate. FDA approved on September 24, 2009.
i3	C=CCN(CC=C)[S](=O)(=O)C=2C=CC=1/N=C(/N)[S]C=1C=2	ZINC01078657	Absent
i3	C/C4=C(\CC(=O)NC1(CCC1)C=2C=CC=CC=2)C(C)=NC3=NC(N)=NN34	ZINC51418816	Absent
i3	CC=1C=CC=CC=1[C@@]2([H])C[C@]2([H])NC(=O)C/C4=C(\C)N3/N=C(/N)N=C3/N=C4/C	ZINC77617547	Absent
i3	CCCN(CCC)[S](=O)(=O)C=2C=CC=1/N=C(/N)[S]C=1C=2	ZINC12180934	Absent
i3	N#C/C2=C/N1N=C(N=C1/N=C2/N)[S]CC=3C=CC=CC=3[Cl]	ZINC04511216	Absent
i3	C/C2=C(\CCC(=O)N(C)[C@](C)([H])CCC)C(C)=NC1=NC(N)=NN12	ZINC78727435	Absent
i3	NN/C2=N/C=1C=CC(=CC=1[S]2)NC(=O)C=3C=CC=CC=3[Cl]	ZINC72229736	Absent
i3	CCN(CC)[S](=O)(=O)C=3C=CC=2NC1=NC(N)=NN=C1C=2C=3	ZINC12404617	Absent
i4	CN(C)C=[N+]C(=[S])NC=1C=CC([F])=CC=1	ZINC03028809	Absent
i4	CN(C)C=[N+]C(=[S])NC=1C=CC(=CC=1)OC	ZINC04049957	Absent
i4	CN(C)C=[N+]C(=[S])NC=1C=CC([Cl])=CC=1	ZINC03028737	Absent
i4	CC=1C=CC(=CC=1)NC(=[S])N=C(N)N/N=C(/C)C	ZINC15973671	Absent
i4	CN(C)C=[N+]C(=[S])NC=1C=CC([Cl])=CC=1[Cl]	ZINC18068079	Absent
i4	CN(C)C=[N+]C(=[S])NC=1C=CC([Cl])=C([Cl])C=1	ZINC13545375	Absent
i4	CC(C)([H])NC(NCCC[N+](C)C)=[N+]CC=1C=CC=CC=1	ZINC72602707	Absent
i4	C[N+](O)=C/[N+]=C(/[S-])NC=1C=CC([Cl])=CC=1[Cl]	ZINC36387124	Absent
i4	CN(O)C=[N+]C(=[S])NC=1C=CC([Cl])=CC=1[Cl]	ZINC17861949	Absent
i4	CC=3NN(C=2C=CC=1CCCC=1C=2)[C@@]([H])([N+]=3)C4=CC=CC(=O)N4	ZINC65406082	Absent
i4	CN(C)C=[N+]C(=[S])NC=1C=CC([Br])=CC=1[F]	ZINC18156104	Absent
i4	CC=2NC([S-])=[N+][C@@]([H])(C=1C=CC(=CC=1)OC)C=2C(=O)OCC	ZINC18187661	Absent
i4	CCCCNC(=O)[C@@](C)([H])[S]/C2=N/C=1C=CC(=CC=1N2)OC	ZINC21829611	Absent
i4	CC=1C=CC(=CC=1)N[C@](C)([H])C=3N=C2[S][C@](C)([H])C(C)=C2C(=O)N=3	ZINC39763371	Absent
i4	CC=1C=CC(=CC=1)N[C@](C)([H])C=3N=C2[S][C@@](C)([H])C(C)=C2C(=O)N=3	ZINC39763374	Absent
i4	CC(C)(C)C=1C=CC(=CC=1)NC([S-])=[N+]CCC=2C=CC=CN=2	ZINC13658900	Absent
i4	CC=3C=C2N/C(=[N+]\CCOC)C1(CCCCCC1)NC2=CC=3C	ZINC46153066	Absent
i4	COC=2C=CC=1NC(=NC=1C=2)[S]CC(=O)NC/C3=C/C=CO3	ZINC06586690	Absent
i4	C/C3=C1/C(=NC(=NC1=O)[C@@](C)([H])NC=2C=CC([F])=CC=2)[S][C@]3(C)[H]	ZINC39776520	Absent
i4	C/C3=C1/C(=NC(=NC1=O)[C@@](C)([H])NC=2C=CC([F])=CC=2)[S][C@@]3(C)[H]	ZINC39776519	Absent
i5	CC=1/C=C(/C)N=C(N=1)N/C(=N\C(=[S])NC=2/C=C(/OC)C([Cl])=CC=2OC)N3CCC[C@@](C)([H])C3	ZINC14160212	Absent
i5	CC=4C=CC=3N[C@]([H])(C=1/C=C(/OC)C(OC)=C(C=1)OC)[N+](CC(=O)OC)[C@@]([H])(C=2C=CC=CC=2)C=3C=4	ZINC12311325	Absent
i5	CC=1/C=C(/C)N=C(N=1)N/C(=N\C(=[S])NC=2C=CC([F])=CC=2)N3CCC[C@@](C)([H])C3	ZINC14160196	Absent
i5	CC=3NC=1C=CC([Br])=CC=1[C@]([H])(C=2C=CC=CC=2)[N+]=3CC(=O)OC	ZINC01802985	Absent
i6	CN(C)C=1[N+]=CC=CC=1CNC(N[C@@]2([H])CC[C@@]([H])(C2)[S]C)=[N+]C	ZINC72776752	Absent
i6	C[C@@]([H])(N/C1=C(\C#N)C(=O)N(C)C(=O)N1C)C3=NC=2C=CC=CC=2N3	ZINC12602048	Absent
i6	CN(C)C=[N+]C(=[S])NC=1C=CC([F])=CC=1	ZINC03028809	Absent
i6	CN(C)C=[N+]C(=[S])NC=1C=CC([Cl])=CC=1	ZINC03028737	Absent
i6	[F]/C1=C/C=C(C=C1)N/C2=N/CCN2C(=[S])NC=3C=CC([F])=CC=3	ZINC04709628	Absent
i6	CN(C)C=[N+]C(=[S])NC=1C=CC([Cl])=CC=1[Cl]	ZINC18068079	Absent
i6	CN(C)C=[N+]C(=[S])NC=1C=CC([Cl])=C([Cl])C=1	ZINC13545375	Absent
i6	CN(O)C=[N+]C(=[S])NC=1C=CC([Cl])=CC=1[Cl]	ZINC17861949	Absent
i6	C[C@@]([H])(N/C1=N/C=C(/[Cl])C=C1[F])C3=NC=2C=CC=CC=2N3	ZINC79297136	Absent
i6	C/C1=C(\C#N)C(=N/N=C1/C)N[C@@](C)([H])C3=NC=2C=CC=CC=2N3	ZINC44714487	Absent
i6	CC=3NN(C=2C=CC=1CCCC=1C=2)[C@@]([H])([N+]=3)C4=CC=CC(=O)N4	ZINC65406082	Absent
i6	CC=1C=CC(=CC=1)NC(=[S])N3C=2C=CC=CC=2NC3=[S]	ZINC33977317	Absent
i6	C/[N+]=C(\N[C@@]1([H])CC[C@@]([H])(C1)[S]C)NCC=2C=CC=NC=2N3C=NC=N3	ZINC72790206	Absent
i6	CN(C)C=[N+]C(=[S])NC=1C=CC([Br])=CC=1[F]	ZINC18156104	Absent
i6	CC=2NC([S-])=[N+][C@@]([H])(C=1C=CC(=CC=1)OC)C=2C(=O)OCC	ZINC18187661	Absent
i6	CCCCNC(=O)[C@@](C)([H])[S]/C2=N/C=1C=CC(=CC=1N2)OC	ZINC21829611	Absent
i6	C[C@@]1([H])CCCC[C@]1([H])[N+]=C(N[C@@]2([H])CC2)NCCC/C3=N/C(=NO3)C(C)(C)[H]	ZINC73037907	Absent
i6	CC(C)(C)C=1C=CC(=CC=1)NC([S-])=[N+]CCC=2C=CC=CN=2	ZINC13658900	Absent
i6	C/C1=N/N(C(OC(=O)OCC)=C1CC)C3=NC=2C=CC=CC=2N3	ZINC13611114	Absent
i6	CC=3C=C2N/C(=[N+]\CCOC)C1(CCCCCC1)NC2=CC=3C	ZINC46153066	Absent
i7	COC=1C=CC(=CC=1NC(=[S])NC=2C=CC([F])=CC=2)[N+]([O-])=O	ZINC00493353	Absent
i7	C/C1=N/N=C(N1C)[C@@]([H])(NC=2C=CC(=CC=2[Cl])[N+]([O-])=O)C=3C=CC=CC=3	ZINC68427371	Absent
i7	C[C@@]([H])(C(=O)NC=1C([F])=C([F])C=C([F])C=1[F])N2C=C(C=N2)[N+]([O-])=O	ZINC02784996	Absent
i7	COC=1C=CC(=CC=1)NC(=[S])NC=2C=C(C=CC=2OC)[N+]([O-])=O	ZINC13792615	Absent
i7	CCC=1C=CC(=CC=1)CN(C)C(NC[C@@](C)([H])N2CC[N+](C)CC2)=[N+]CC	ZINC73744968	Absent
i7	CC=1C=CC(=CC=1NC(=O)[C@](C)([H])N[C@](C)([H])C=2C=C/C=C(/[Cl])C=2)[N+]([O-])=O	ZINC42334063	Absent
i7	CC=1C(C)=NN2C=1/N=C(/C)C=C2N3CCCN(CC3)C=4C=C[N+]=CC=4	ZINC72427793	Absent
i7	CC=2C=CC(OCCCN1CC[N+](C)CC1)=C(C=2)CC=3C=CC=CC=3	ZINC20639824	Absent
i7	C/C2=N/C(=C1CC[N+]CCC1=[N+]2)N(C)C/C3=C/[S]C(=N3)C=4C=CC=CC=4	ZINC72433169	Absent
i7	C[C@@]([H])(CCC=1C=C/C=C(/[F])C=1)C(=O)N[C@@](C)([H])CC[N+](C)C	ZINC80255517	Absent
i7	C[C@]([H])(C2=NC=1C=CC=CC=1N2CC=3C=C/C=C(/[Cl])C=3)N4CC[N+](C)CC4	ZINC39917190	Absent
i7	CC=1C=CN=C(C=1)C[C@](C)([H])N(C)C=2/C=C(/CC[N+])N=C(C)N=2	ZINC67981935	Absent
i7	CC=1C=CC=C(C=1)C[C@]([H])(NC(=O)C(C)(C)N2CC[N+](C)CC2)[C@@]3([H])CC3	ZINC73791736	2-ACETYLAMINO-4-METHYL-PENTANOIC ACID (1-FORMYL-2-PHENYL-ETHYL)-AMIDE (DB07749)	0.712	experimental
i7	CC(C)([H])C=1C=CC(=CC=1)NC(=[S])NC=2C=C(C=CC=2OC)[N+]([O-])=O	ZINC04999130	Absent
i7	C/C2=N/C(=C1CC[N+]CCC1=[N+]2)N(C)C/C4=N/C=3CCCCC=3[S]4	ZINC72474545	Absent
i7	CC[N+]1CCN(CC1)CCCOC=2C=CC([Cl])=CC=2CC=3C=CC=CC=3	ZINC20406477	Absent
i7	C/C2=C/C=C(/CN(C)CC=1C=C(C=CC=1OC)[N+]([O-])=O)[S]2	ZINC76342748	Absent
i7	CCC[N+]1CC[C@@]([H])(C1)CN/C(=[N+]\CC)N(C)CC=2C=CC=C(C=2)OC	ZINC73735875	Absent
i7	C/C1=C/C=NC=2C1=CC(=CC=2N[C@@](C)([H])CCC[N+]CCC)OC	ZINC01600860	Sitamaquine (DB04909)	0.932	investigational
			Primaquine (DB01087)	0.84	approved
i7	CC(C)([H])OC=1C=CC(=CC=1CN(C)CC=2C=NN(C)C=2)[N+]([O-])=O	ZINC69389286	Absent
i9	CN(C)C=[N+]C(=[S])NC=1C=CC([F])=CC=1	ZINC03028809	Absent
i9	CN(C)C=[N+]C(=[S])NC=1C=CC(=CC=1)OC	ZINC04049957	Absent
i9	CN(C)C=[N+]C(=[S])NC=1C=CC([Cl])=CC=1	ZINC03028737	Absent
i9	COC=2C=CC=1NC(=NC=1C=2)[S]CC=3C=C(C=CC=3OC)C=O	ZINC32919321	Absent
i9	CN(C)C=[N+]C(=[S])NC=1C=CC([Cl])=CC=1[Cl]	ZINC18068079	Absent
i9	CN(C)C=[N+]C(=[S])NC=1C=CC([Cl])=C([Cl])C=1	ZINC13545375	Absent
i9	CN(O)C=[N+]C(=[S])NC=1C=CC([Cl])=CC=1[Cl]	ZINC17861949	Absent
i9	[H][C@]2([S]C=1C=CC=CC=1/N=C2/C=3C=CC=CC=3)C5=NC=4C=CC=CC=4N5	ZINC04149294	Absent
i9	CC=3NN(C=2C=CC=1CCCC=1C=2)[C@@]([H])([N+]=3)C4=CC=CC(=O)N4	ZINC65406082	Absent
i9	CC=1C=CC(=CC=1)NC(=[S])N3C=2C=CC=CC=2NC3=[S]	ZINC33977317	Absent
i9	CN(C)C=[N+]C(=[S])NC=1C=CC([Br])=CC=1[F]	ZINC18156104	Absent
i9	CC=2NC([S-])=[N+][C@@]([H])(C=1C=CC(=CC=1)OC)C=2C(=O)OCC	ZINC18187661	Absent
i9	CCCCNC(=O)[C@@](C)([H])[S]/C2=N/C=1C=CC(=CC=1N2)OC	ZINC21829611	Absent
i9	CC=1C=CC(=CC=1)N[C@](C)([H])C=3N=C2[S][C@](C)([H])C(C)=C2C(=O)N=3	ZINC39763371	Absent
i9	CC=1C=CC(=CC=1)N[C@](C)([H])C=3N=C2[S][C@@](C)([H])C(C)=C2C(=O)N=3	ZINC39763374	Absent
i9	CC(C)(C)C=1C=CC(=CC=1)NC([S-])=[N+]CCC=2C=CC=CN=2	ZINC13658900	Absent
i9	C/C1=N/N(C(OC(=O)OCC)=C1CC)C3=NC=2C=CC=CC=2N3	ZINC13611114	Absent
i9	CC=3C=C2N/C(=[N+]\CCOC)C1(CCCCCC1)NC2=CC=3C	ZINC46153066	Absent
i9	C/C3=C1/C(=NC(=NC1=O)[C@@](C)([H])NC=2C=CC([F])=CC=2)[S][C@]3(C)[H]	ZINC39776520	Absent
i9	C/C3=C1/C(=NC(=NC1=O)[C@@](C)([H])NC=2C=CC([F])=CC=2)[S][C@@]3(C)[H]	ZINC39776519	Absent
iTb4	CN(C)C=[N+]C(=[S])NC=1C=CC([F])=CC=1	ZINC03028809	Absent
iTb4	CN(C)C=[N+]C(=[S])NC=1C=CC(=CC=1)OC	ZINC04049957	Absent
iTb4	CN(C)C=[N+]C(=[S])NC=1C=CC([Cl])=CC=1	ZINC03028737	Absent
iTb4	CC=1C=CC(=CC=1)NC(=[S])N=C(N)N/N=C(/C)C	ZINC15973671	Absent
iTb4	CN(C)C=[N+]C(=[S])NC=1C=CC([Cl])=CC=1[Cl]	ZINC18068079	Absent
iTb4	CN(C)C=[N+]C(=[S])NC=1C=CC([Cl])=C([Cl])C=1	ZINC13545375	Absent
iTb4	CC(C)([H])NC(NCCC[N+](C)C)=[N+]CC=1C=CC=CC=1	ZINC72602707	Absent
iTb4	C[N+](O)=C/[N+]=C(/[S-])NC=1C=CC([Cl])=CC=1[Cl]	ZINC36387124	Absent
iTb4	CN(O)C=[N+]C(=[S])NC=1C=CC([Cl])=CC=1[Cl]	ZINC17861949	Absent
iTb4	CC=3NN(C=2C=CC=1CCCC=1C=2)[C@@]([H])([N+]=3)C4=CC=CC(=O)N4	ZINC65406082	Absent
iTb4	CN(C)C=[N+]C(=[S])NC=1C=CC([Br])=CC=1[F]	ZINC18156104	Absent
iTb4	CC=2NC([S-])=[N+][C@@]([H])(C=1C=CC(=CC=1)OC)C=2C(=O)OCC	ZINC18187661	Absent
iTb4	CCCCNC(=O)[C@@](C)([H])[S]/C2=N/C=1C=CC(=CC=1N2)OC	ZINC21829611	Absent
iTb4	CC=1C=CC(=CC=1)N[C@](C)([H])C=3N=C2[S][C@](C)([H])C(C)=C2C(=O)N=3	ZINC39763371	Absent
iTb4	CC=1C=CC(=CC=1)N[C@](C)([H])C=3N=C2[S][C@@](C)([H])C(C)=C2C(=O)N=3	ZINC39763374	Absent
iTb4	CC(C)(C)C=1C=CC(=CC=1)NC([S-])=[N+]CCC=2C=CC=CN=2	ZINC13658900	Absent
iTb4	CC=3C=C2N/C(=[N+]\CCOC)C1(CCCCCC1)NC2=CC=3C	ZINC46153066	Absent
iTb4	COC=2C=CC=1NC(=NC=1C=2)[S]CC(=O)NC/C3=C/C=CO3	ZINC06586690	Absent
iTb4	C/C3=C1/C(=NC(=NC1=O)[C@@](C)([H])NC=2C=CC([F])=CC=2)[S][C@]3(C)[H]	ZINC39776520	Absent
iTb4	C/C3=C1/C(=NC(=NC1=O)[C@@](C)([H])NC=2C=CC([F])=CC=2)[S][C@@]3(C)[H]	ZINC39776519	Absent
iTb5	CC=1/C=C(/C)N=C(N=1)N/C(=N\C(=[S])NC=2/C=C(/OC)C([Cl])=CC=2OC)N3CCC[C@@](C)([H])C3	ZINC14160212	Absent
iTb5	CC=4C=CC=3N[C@]([H])(C=1/C=C(/OC)C(OC)=C(C=1)OC)[N+](CC(=O)OC)[C@@]([H])(C=2C=CC=CC=2)C=3C=4	ZINC12311325	Absent
iTb5	CC=1/C=C(/C)N=C(N=1)N/C(=N\C(=[S])NC=2/C=C(/OC)C(OC)=C(C=2)OC)N3CCC[C@@](C)([H])C3	ZINC14160191	Absent
iTb5	CC=1/C=C(/C)N=C(N=1)N/C(=N\C(=[S])NC=2C=CC([F])=CC=2)N3CCC[C@@](C)([H])C3	ZINC14160196	Absent
iTb5	CC=3NC=1C=CC([Br])=CC=1[C@]([H])(C=2C=CC=CC=2)[N+]=3CC(=O)OC	ZINC01802985	Absent
iTb6	CC=1/C=C(/C)N=C(N=1)N/C(=N/C(=[S])NC=2C=CC([F])=CC=2)NCC=3C=CC([F])=CC=3	ZINC14156881	Absent
iTb6	CC=4C=CC(NC([S-])=[N+]C(N/C1=N/C(C)=CC(C)=N1)=[N+]C=2C=CC(=CC=2)CN3C=NC=N3)=C([Cl])C=4	ZINC14159102	Absent
iTb6	CCCCN1C(N)=C(C(=O)NC1=O)N(CCOC)C(=O)C[S]/C3=N/C2=CC([Cl])=CN=C2N3	ZINC08825882	Absent
iTb6	CC=2C=CC=1NC(=NC=1C=2)[S]CC(=O)N(CCOC)C3=C(N)N(CCCC)C(=O)NC3=O	ZINC25784466	Absent
iTb6	C[C@]3(CC=1C=CC(=CC=1)OC)NC=2C=CC([Cl])=CC=2[C@@]([H])([N+]3)C=4C=CC=CC=4	ZINC06795230	Absent
iTb6	CC=1/C=C(/C)N=C(N=1)N/C(=N/C(=[S])NC=2C=CC(=CC=2)C([F])([F])[F])NCC=3C=CC([Cl])=CC=3	ZINC14156765	Absent
iTb6	CC=1/C=C(/C)N=C(N=1)N/C(=N/C(=[S])NC=2C=CC([Cl])=CC=2[Cl])NCC=3C=CC([Cl])=CC=3	ZINC14156727	Absent
iTb6	CC=1/C=C(/C)N=C(N=1)N/C(=N/C(=[S])NC=2C=CC([F])=CC=2)NCC=3C=CC(=CC=3)OC	ZINC14156666	Absent
iTb6	CC=3C=CC(NC(=[S])N=C(N/C1=N/C(C)=CC(C)=N1)NCC=2C=CC(=CC=2)OC)=C([Cl])C=3	ZINC14156657	Absent
iTb6	CC=1/C=C(/C)N=C(N=1)N/C(=N/C(=[S])NC=2C=CC([F])=CC=2)NCC=3C=CC([Cl])=CC=3	ZINC14156738	Absent
iTb6	CC=3C=CC(NC(=[S])N=C(N/C1=N/C(C)=CC(C)=N1)NCC=2C=CC(=CC=2)OC)=C(C)C=3	ZINC14156645	Absent
iTb7	C/C1=C(/C(=NN1C[C@@]2([H])CCC[N+]2C)C([F])([F])[F])C(=O)NCCC[N+](C)C	ZINC49362845	Absent
iTb7	CC=1C=CC(=CC=1C(=O)NC[C@]([H])(C=2C=C/C=C(/[F])C=2)[N+](C)C)[S](=O)(=O)N3CCCC[C@@]3(C)[H]	ZINC32728816	Absent
iTb7	CC=1C=CC(=CC=1C)NC=2/N=C(/N)C(=C(N=2)NC=3C=C(C=CC=3OC)OC)[N+]([O-])=O	ZINC09242492	Absent
iTb7	C/C1=C/C=CC(=C1)O[C@]2([H])CN(C2)C(=O)[C@@]3([H])C[N+](C)C[C@]3([H])C=4/N=C(/CC)NC=4C	ZINC71750217	Absent
iTb7	CC=2C=C1OC(=O)C(C)=C(C)C1=C(C=2)O[C@](C)([H])C(=O)NCCC=4C[N+]=C3C=CC=CC3=4	ZINC64198222	Absent
iTb7	C/C2=C/C(C)=NC1=NC(=NN12)[S]CC(=O)NC=3C=C(C=CC=3OC)[N+]([O-])=O	ZINC09963727	Absent
iTb7	CC[N+](CC)CCN2C=1C=CC=CC=1N/C2=N\C(=O)C4=CC(=O)NC3=CC=C(C=C34)[N+]([O-])=O	ZINC78777372	Absent
iTb7	COC=1C=CC(=CC=1)NC(=[S])NC=2C=C(C=CC=2OC)[N+]([O-])=O	ZINC13792615	Absent
iTb7	CCC[N+]1CC[C@@]([H])(C1)CN/C(=[N+]\[C@@]2([H])CC2)N(C)CC=3C=CC=C(C=3)OC	ZINC73736165	Absent
iTb7	CCC=1C=CC(=CC=1)CN(C)C(NC[C@@](C)([H])N2CC[N+](C)CC2)=[N+]CC	ZINC73744968	Absent
iTb7	CC(C)(C(=O)NC=1C=CC([F])=CC=1OCC2([H])CC2)N3C=C(C=N3)[N+]([O-])=O	ZINC76920037	Absent
iTb7	COC=1C=CC(=CC=1NC(=[S])NC=2C=CC(OC)=C(C=2)OC)[N+]([O-])=O	ZINC05041285	Absent
iTb7	CC/[N+]=C(/NC[C@@](C)([H])N1CC[N+](C)CC1)N(C)CC=2C=CC=C(C=2)OC	ZINC73735565	Absent
iTb7	CC=1C(C)=NN2C=1/N=C(/C)C=C2N3CCCN(CC3)C=4C=C[N+]=CC=4	ZINC72427793	Absent
iTb7	CC=2C=CC(OCCCN1CC[N+](C)CC1)=C(C=2)CC=3C=CC=CC=3	ZINC20639824	Absent
iTb7	C[C@]([H])(C2=NC=1C=CC=CC=1N2CC=3C=C/C=C(/[Cl])C=3)N4CC[N+](C)CC4	ZINC39917190	Absent
iTb7	CC(C)([H])C=1C=CC(=CC=1)NC(=[S])NC=2C=C(C=CC=2OC)[N+]([O-])=O	ZINC04999130	Absent
iTb7	C/C2=N/C(=C1CC[N+]CCC1=[N+]2)N(C)C/C4=N/C=3CCCCC=3[S]4	ZINC72474545	Absent
iTb7	C/C2=C/C=C(/CN(C)CC=1C=C(C=CC=1OC)[N+]([O-])=O)[S]2	ZINC76342748	Absent
iTb7	C/C1=C/C=NC=2C1=CC(=CC=2N[C@@](C)([H])CCC[N+]CCC)OC	ZINC01600860	Sitamaquine (DB04909)	0.932	investigational
			Primaquine (DB01087)	0.84	approved
iTb8	CC=1/C=C(/C)N=C(N=1)N/C(=N\C(=[S])NC=2/C=C(/OC)C([Cl])=CC=2OC)N3CCC[C@](C)([H])C3	ZINC14160209	Absent
iTb8	CC=2C=CC(NC(=[S])N=C(N/C1=N/C(C)=CC(C)=N1)NCC([H])(OC)OC)=C(C)C=2	ZINC14155920	Absent
iTb8	CC=2C=CC(NC(=[S])N=C(N/C1=N/C(C)=CC(C)=N1)NCCOC)=C(C)C=2	ZINC14158497	Absent
iTb8	CC=1/C=C(/C)N=C(N=1)N/C(=N\C(=[S])NC=2C=CC([F])=CC=2)N3CCC[C@](C)([H])C3	ZINC14160194	Absent
i10	C/C2=C/C1=N/N=C(/[S]CCCCCO)N1C(C)=N2	ZINC72058109	Absent
i10	CC=1C=CC(=CC=1)N/C3=N/N2C(=O)C(C)=NN=C2[S]3	ZINC27526351	Absent
i10	COC=1C=CC(=CC=1)CN2C=NC=3C2=NC=NC=3[Cl]	ZINC38580004	Absent
i10	CN3C=1C=CN=CC=1N(CCOC=2C=CC([F])=CC=2)C3=O	ZINC78876194	Absent
i10	CCC=1C=CC(=CC=1)N4C=CC3=C(C=NC2=NC=NN23)C4=O	ZINC19960309	Absent
i10	O=C2C=1C=NC=CC=1N=CN2C/C4=C/C3=CC([F])=CC=C3N4	ZINC32534894	Absent
i10	CN1N=CC3=C1N=CN4/N=C(/CC=2C=CC(=CC=2)OC)N=C34	ZINC00206079	Absent
i10	CC=1C=CC=C(C=1)OCCNC(=O)C2=NC=CN3C=CN=C23	ZINC77976940	Absent
i10	CCCCCN3C=CC2=C(C=NC1=NC(COC)=NN12)C3=O	ZINC72465690	Absent
i10	C[C@]1([H])CCC[C@]([H])(C1)N[S](=O)(=O)C=3C=CC=C2C=NC=CC2=3	ZINC55239322	N-[2-(METHYLAMINO)ETHYL]-5-ISOQUINOLINESULFONAMIDE (DB07997)	0.75	experimental
			1-(5-ISOQUINOLINESULFONYL)-2-METHYLPIPERAZINE	0.725	experimental
			5-(1,4-DIAZEPAN-1-SULFONYL)ISOQUINOLINE	0.705	experimental
i10	[O-][N+](=O)C3=C/C=C(/NC=1C=NN(C=1)CC2([H])CC2)C=4C=CN=CC3=4	ZINC78675984	Absent
i10	C[S](=O)(=O)CCCNC=2C=CC(=C1C=NC=CC1=2)[N+]([O-])=O	ZINC38048356	Absent
i10	C/C1=N/N=C(/C)C=2/C1=C(/C)N(C=2C)[C@](C)([H])C=3C=CC(=CC=3)OC	ZINC04744431	Absent
i10	CC=1N=CC3=C(N=1)N(C)C(=O)N(CC=2C=CC=C(C=2)OC)C3=O	ZINC65057438	Absent
i10	CN(CC[C@@]1([H])CCCC[N+]1C)C(=O)C=3C=CC=C2C=NC=CC2=3	ZINC73121464	Absent
i10	CC=2C=1C(C)=NC(=NC=1[S]C=2C(=O)N[C@]3([H])C[C@](C)([H])C3)[C@]4([H])CC4	ZINC80055424	Absent
i10	O=[S](=O)([N-]C=1C=CC([F])=C([F])C=1)C=3C=CC=C2C=NC=CC2=3	ZINC36662238	Absent
i10	CN2C=CC1=C(C=CN=C12)C=4C=CC3=NC=NC(NCCO)=C3C=4	ZINC77406478	Absent
i10	C/C3=C/C=C(/CN(C)C2=NC1=C(C(=O)NC(=O)N1C)N2C)[S]3	ZINC76290745	Absent
i10	O=[S](=O)([N-]C=2C=CN=C1C=CN=CC1=2)C3=C/C=C(/[F])C([F])=C3	ZINC75109686	Absent
i12	CC(=O)NC=4C=1/C=C(/[F])C=CC=1N3C[C@](C)(C(=O)N[C@@]2([H])CCCC2)N(CC[N+](CC)CC)C(=O)C3=4	ZINC21866480	Absent
i12	C[C@]([H])(C=1C=CC([F])=C([F])C=1)[S](=O)(=O)C[C@@](O)([H])C=2C=CC([Cl])=CC=2	ZINC77125327	Absent
i13	CC=1C=CC(=CC=1)C[N+]2CCC([H])(CC2)CC(N)=O	ZINC40540751	Absent
i13	CN(C)C=1C=CC(=CC=1)C[N+]2CCC([H])(CC2)C[N+]	ZINC44511874	Absent
i13	CC=1/C=C(/C)N=C(N=1)NC(=[N+])NC=2C=C/C=C(/N)C=2	ZINC00199120	Absent
i13	COC=1C=CC(=CC=1)C[N+]2CCCN(CC2)CC(N)=O	ZINC22832165	Absent
i13	CC(C)(C)C2=NC(C[N+]1CCC([H])(CC1)CC(N)=O)=NO2	ZINC48024569	Absent
i13	CC(C)([H])OC=1C=CC(=CC=1)C[N+]CCCCN2C=C[N+]=C2	ZINC44353170	Absent
i13	C/C1=[N+]/C=CN1CCC[N+]CC=2C=CC(OC)=C(C=2)OC	ZINC69753976	Absent
i13	CC=2C=NC(C[N+]1CCC([H])(CC1)CC(N)=O)=C(C)C=2OC	ZINC67227009	Absent
i13	C[N+](CC=1C=CC=C(C=1)C([F])([F])[F])CC=2C=C/C=C(/O)C=2	ZINC80921153	Absent
i13	CC(C)([H])C=1C=CC(=CC=1[N+]([O-])=O)C[N+]CCCN2C=C[N+]=C2	ZINC61003053	Absent
i13	CC/C1=N/C(=NO1)[C@@]2([H])CCC[N+]2CCCN3C(=O)CNC3=O	ZINC75573261	Absent
i13	O/C1=C/C=CC(=C1)C[N+][C@]([H])(C=2C=CC([F])=CC=2)C=3C=CC=CN=3	ZINC69174085	Absent
i13	[Br]/C1=C/C=C(C=C1)C[N+]CCCCN2C=C[N+]=C2	ZINC44353281	Absent
i13	CN2C=1NC[N+](CC=1C(=O)N(C)C2=O)CCN3CC[N+]CC3	ZINC19831957	Absent
i13	CC=4/C=C(/C[N+]1CCC([H])(CC1)C=3C2=CC=CC=C2NC=3C)ON=4	ZINC52464817	Absent
i13	CC(C)([H])C(=O)NC=1C=CC=C(C=1)C[N+]CC=2C=CC=C(C=2)OC	ZINC43629122	Absent
i13	CC=2C1=CC(=CC=C1NC=2C)C[N+]CC=3C(C)=NN(C)C=3OC	ZINC58421757	Absent
i13	C/C2=N/C=1C[C@]3([H])CC[C@]([H])(CC=1C(=O)N2)[N+]3CC=4C=CC([F])=CC=4	ZINC19286356	Absent
i13	CC=1C=CC(=CC=1)C[N+]2CCCN(CC2)C(=O)C=3NC(=[O-])NN=3	ZINC80267022	Absent
i13	CC(C)([H])C4=NC(C[N+]1CC[C@@]([H])(CC1)C=2N=C(NN=2)[C@@]3([H])CC3)=NO4	ZINC69010629	Absent
i15	C[C@@]1([H])CN(C[C@@](C)([H])O1)[C@]([H])(C(=O)NC=2C=CC(=CC=2)NC(=O)COC)C(C)(C)[H]	ZINC58203407	Absent
i15	CC=1C=C/C=C(/C)C=1OCC(=O)NNC(=O)CN[S](=O)(=O)C=2C=CC(=CC=2)NC(C)=O	ZINC09507569	Absent
i15	CCOC=1C=CC=CC=1OCCCC(=O)NC=2C=CC(=CC=2[F])C(N)=O	ZINC80918341	Absent
i15	C[C@@]1([H])CN(C[C@@](C)([H])O1)CC[C@]2([H])CCN(CC2)C(=O)C=3NC(=[O-])NN=3	ZINC78246910	Absent
i15	C/C1=C/C=C(/C)N1/C2=N/C(=C[S]2)CC(=O)NC=3C=CC(=CC=3)NC(C)=O	ZINC42181649	Absent
i15	C[C@@]1([H])CN(C[C@@](C)([H])O1)CCNC=3C=C2N=CNC(=O)C2=CC=3[N+]([O-])=O	ZINC68127655	Absent
i18	C[C@@]1([H])C[C@]([H])(CC)N(C1)C(=O)CC[C@@]2([H])NC(=O)NC2=O	ZINC73336547	Absent
i18	CC=2C=CC(NCC=1C=CC(=CC=1)NC(C)=O)=C(C)C=2	ZINC00410118	Absent
i18	CC(=O)N/C1=C/C=CC(=C1)C(=O)N[C@](C)([H])CCC(C)(C)[H]	ZINC36661576	Absent
i18	C[C@]([H])(OC=1C=CC([Cl])=CC=1[Cl])C(=O)NC(N)=O	ZINC03520779	Absent
i18	CCOC=1C=CC(=CC=1OC)C=C2[S]C(=N)NC2=O	ZINC05197483	Absent
i18	CC=1C=CC(=CC=1NC(=O)CC)NC(=[S])NC(C)=O	ZINC36568122	Absent
i18	C[C@@]([H])(C(=O)N1CC[C@@]([H])(CC1)C(N)=O)[N+]2CC[S]CC2	ZINC47986450	Absent
i18	C/C1=N/NC(=[S])N1CCNC(=O)[C@@]2([H])CCC[N+]2CCC	ZINC73941864	Absent
i18	COCC[N+]1CCC[C@@]1([H])CNC(=O)CN2CCCNC2=O	ZINC69505780	Absent
i18	CCCN(CC=1C=CC=CC=1)C(=O)CC[C@@]2([H])NC(=O)NC2=O	ZINC32904928	Absent
i18	CC=1/N=C(/C)[S]C=1CNCCC=2C=CC(=CC=2)NC(C)=O	ZINC76868746	Absent
i18	C[C@]1([H])CCC[C@@](C)([H])[C@]1([H])NC(=O)NCCCN2C(=O)CNC2=O	ZINC81494171	Absent
i18	CC=1C=C/C=C(/C)C=1NC(=O)CNC=2C=CC=C(C=2)NC(C)=O	ZINC29396021	Lidocaine (DB00281)	0.8	approved
			lidocaine patch (DB05291)	0.8	investigational
			Tocainide (DB01056)	0.723	approved
i18	CC(C)([H])N[S](=O)(=O)C=1C=CC(=CC=1)C(=O)N[C@@](C)([H])COC	ZINC15791082	Aminodi(Ethyloxy)Ethylaminocarbonylbenzenesulfonamide (DB02535)	0.765	experimental
i18	CC(C)([H])[C@@]1([H])C(=O)NCCN1C(=O)NC=2/C=C(/[F])C([F])=C([F])C=2	ZINC79806624	Absent
i18	C/C1=C/C(=NC=2NC(=[O-])NC(=O)C1=2)C(=O)N3C[C@](C)([H])C[C@@]3([H])CC	ZINC74233878	Absent
i18	COC=1C=CC(=CC=1OC)C=C3C=2/C=C(/[Cl])C=CC=2NC3=O	ZINC00213457	IC261 (DB03083)	0.815	experimental
			SU9516 (DB03428)	0.741	experimental
			(3Z)-6-(4-HYDROXY-3-METHOXYPHENYL)-3-(1H-PYRROL-2-YLMETHYLENE)-1,3-DIHYDRO-2H-INDOL-2-ONE (DB07078)	0.739	experimental
i18	CCOC=1C=CC=CC=1N2CCN(CC2)C(=O)C=3NC(=[O-])NN=3	ZINC79621077	Absent
i18	CCNC(=O)[C@](C)([H])NC(=O)C=2C=C[C@]1([H])C(=[O-])NC(=[S])N=C1C=2	ZINC47059887	Absent
i18	OC=3C=CC(/C=N/N(C=1C=CC=CC=1)C=2C=CC=CC=2)=C(O)C=3O	ZINC04962512	Absent
i19	C[C@@]34CC[C@@]1([H])[C@@]([H])(CC[C@@]2(O)C[C@](O)([H])CC[C@]12/C=[N+]/[C@@]([H])(CC)CO)[C@@]3(O)CC[C@]4([H])C5=CC(=O)OC5	ZINC09167567	4-(3,12,14-Trihydroxy-10,13-Dimethyl-Hexadecahydro-Cyclopenta[a]Phenanthren-17-Yl)-5h-Furan-2-One (DB03671)	0.723	experimental
			4-(3,14-Dihydroxy-10,13-Dimethyl-Hexadecahydro-Cyclopenta[a]Phenanthren-17-Yl)-5h-Furan-2-One (DB04177)	0.708	experimental
i19	O=C(NCC=4NO[C@]([H])(C[S]/C1=N/C(=C(N1)C2=CC=C[S]2)C3=CC=C[S]3)[N+]=4)C=5C=CC=CC=5	ZINC39791694	Absent
i19	COC=1C=CC(=CC=1OC)CC[N+][C@]4([H])[C@](O)([H])[C@]3([H])CCO[C@]([H])(O[C@]2([H])O[C@]([H])(CO)[C@](O)([H])[C@@](O)([H])[C@]2(O)[H])[C@]3([H])[C@]4(O)CO	ZINC68568468	Absent
i19	C[C@]3([H])O[C@]([H])(O[C@@]1([H])[C@@](O)([H])[C@@](O)([H])[C@]([H])(O[C@]1([H])CO)O[C@@]2([H])[C@@](O)([H])[C@@](O)([H])[C@@](O)([H])O[C@]2([H])CO)[C@](O)([H])[C@](O)([H])[C@]3([H])[N+](C)[C@]4([H])C=C(CO)[C@@](O)([H])[C@@](O)([H])[C@@]4(O)[H]	ZINC77302460	Acarbose (DB00284)	0.976	approved/experimental
			4,6-Dideoxy-4-{[4,5,6-Trihydroxy-3-(Hydroxymethyl)Cyclohex-2-En-1-Yl]Amino}-Alpha-D-Lyxo-Hexopyranosyl-(1->4)-Alpha-D-Threo-Hexopyranosyl-(1->6)-Alpha-L-Threo-Hexopyranose (DB03495)	0.976	experimental
			4-O-(4,6-Dideoxy-4-{[4,5,6-Trihydroxy-3-(Hydroxymethyl)Cyclohex-2-En-1-Yl]Amino}-Beta-D-Lyxo-Hexopyranosyl)-Alpha-D-Erythro-Hexopyranose (DB02889)	0.976	experimental
			Modified Acarbose Hexasaccharide	0.92	experimental
			4-O-(4,6-Dideoxy-4-{[4-[(4-O-Hexopyranosylhexopyranosyl)Oxy]-5,6-Dihydroxy-3-(Hydroxymethyl)Cyclohex-2-En-1-Yl]Amino}Hexopyranosyl)Hexopyranose (DB04453)	0.92	experimental
			Acarbose Derived Hexasaccharide (DB03971)	0.92	experimental
			4-Deoxy-4-((5-Hydroxymethyl-2,3,4-Trihydroxycyclohex-5,6-Enyl)Amino)Fructose (DB03269)	0.902	experimental
			N-[4-Hydroxymethyl-Cyclohexan-6-Yl-1,2,3-Triol]-4,6-Dideoxy-4-Aminoglucopyranoside	0.902	experimental
			1,4-Deoxy-4-((5-Hydroxymethyl-2,3,4-Trihydroxycyclohex-5-Enyl)Amino)Fructose	0.817	experimental
i19	[O-][N+](=O)C=1C=CC=CC=1NN/C2=[N+]/C(COC2=O)(CO)CO	ZINC13146884	Absent
i21	O[C@@]1([H])CO[C@@]([H])([C@]1(O)[H])[C@@](O)([H])CO	ZINC05157080	Absent
i21	C[C@](O)([H])[C@](O)([H])[C@@](O)([H])[C@@](O)([H])CO	ZINC03872643	Mannitol (DB00742)	1	approved/investigational
			D-Sorbitol (DB01638)	1	experimental
			Fucitol (DB01638)	1	experimental
			L-Rhamnitol (DB02399)	1	experimental
			Myo-Inositol (DB03106)	0.923	experimental
			D-Xylitol (DB01904)	0.875	experimental
			Heptane-1,2,3-Triol (DB04079)	0.84	experimental
i21	OC[C@@](O)([H])[C@](O)([H])[C@](O)([H])C(O)(O)[H]	ZINC16136239	D-Xylitol (DB01904)	0.724	experimental
i21	OC[C@@](O)([H])[C@@](O)([H])[C@@](O)([H])[C@@](O)([H])C=NO	ZINC04691986	Absent
i21	C[C@](O)([H])C[N+]CCNCC=1C=CC=NC=1	ZINC22074993	Absent
i21	CC(=O)C(=O)[C@@](O)([H])[C@](O)([H])[C@@](O)([H])[C@@](O)([H])CO	ZINC64219378	Tagatose (DB04936)	0.913	investigational
			2-Keto-3-Deoxygluconate (DB03489)	0.83	experimental
			2,3-Dihydroxy-5-Oxo-Hexanedioate (DB03237)	0.818	experimental
			D-Glucose in Linear Form (DB01914)	0.804	experimental
			3-O-Methylfructose in Linear Form (DB02438)	0.792	experimental
			D-Xylulose (DB03947)	0.783	experimental
			L-Rhamnose(DB02961)	0.761	experimental
			Calcium Gluceptate (DB00326)	0.704	approved
i21	O=C1O[C@@]([H])([C@](O)([H])[C@]1(O)[H])[C@@](O)([H])[C@@](O)([H])[C@](O)([H])CO	ZINC12658075	Absent
i21	CC(C)(O)C[N+](C)C[C@](O)([H])CN1CCOCC1	ZINC75745885	Absent
i21	N#CCC(=O)N/N=C/[C@@](O)([H])[C@@](O)([H])[C@@](O)([H])[C@](O)([H])CO	ZINC16958824	Absent
i21	C[C@](O)([H])[C@](O)([H])[C@@](O)([H])[C@@](O)([H])C=NNC(=O)C=1C=CC=CC=1	ZINC04763725	Absent
i21	CC=1C=CC(=CC=1)NC(=O)[C@@](O)([H])[C@](O)([H])[C@@](O)([H])[C@@](O)([H])CO	ZINC04530287	Absent
i21	O=C(NNC=1C=CC=CC=1)[C@@](O)([H])[C@@](O)([H])[C@@](O)([H])[C@@](O)([H])CO	ZINC04416418	Absent
i21	O/C1=C/C=C(/C=C1/C[N+]2CCC[C@](O)([H])C2)C=3C=NC=CN=3	ZINC11788430	Absent
i21	O[C@]2([H])[C@@](O)([H])[C@@]([H])(CO)O[C@]([H])(O/C1=C/C=CC([Cl])=C1)[C@]2(O)[H]	ZINC00485477	P-Aminophenyl-Alpha-D-Galactopyranoside (DB03242)	0.81	experimental
			1-O-[P-Nitrophenyl]-Beta-D-Galactopyranose (DB02632)	0.713	experimental
i21	CC(=O)N[C@]1([H])[C@](O)([H])[C@@](O)([H])[C@]([H])(CO)O[C@]1([H])O[P]([O-])([O-])=O	ZINC03870080	Glucosamine 1-Phosphate (DB03111)	0.818	experimental
			Eritoran (DB04933)	0.815	investigational
			16g (DB03951)	0.811	experimental
			N-Acetyl-2-Deoxy-2-Amino-Galactose (DB03567)	0.747	experimental
			2-(Acetylamino)-2-Deoxy-a-D-Glucopyranose (DB03740)	0.747	experimental
			N-Acetyl-D-Allosamine (DB03109)	0.747	experimental
			Alpha-Methyl-N-Acetyl-D-Glucosamine (DB04426)	0.734	experimental
			2-(Acetylamino)-2-Deoxy-4-O-Beta-D-Galactopyranosyl-Alpha-D-Glucopyranose (DB03618)	0.727	experimental
			H TYPE II TRISACCHARIDE (DB04678)	0.723	experimental
			Aspartate Semialdehyde (DB04498)	0.723	experimental
			Chitotriose (DB03013)	0.72	experimental
			Di(N-Acetyl-D-Glucosamine)	0.72	experimental
i21	CCCC(O)(CCC)CNC(=O)C2(O)CC=1C=CC=CC=1C2	ZINC73861362	Absent
i21	O[C@]3([H])[C@@](O)([H])[C@@]([H])(CO)O[C@]([H])(OC=2C=CC=C1C=CC=CC1=2)[C@@]3(O)[H]	ZINC01231717	P-Aminophenyl-Alpha-D-Galactopyranoside (DB03242)	0.85	experimental
			1-O-[P-Nitrophenyl]-Beta-D-Galactopyranose (DB02632)	0.745	experimental
			4-Nitrophenyl-Ara (DB03196)	0.715	experimental
			Metanitrophenyl-Alpha-D-Galactoside (DB02213)	0.703	experimental
i21	CN/C2=N/C1=C(/N=C(/N)NC1=O)N2[C@]3([H])O[C@]([H])(CO)[C@](O)([H])[C@]3(O)[H]	ZINC13361972	Nelarabine (DB01280)	0.761	approved
			Didanosine (DB00900)	0.759	approved
			Vidarabine (DB00194)	0.758	approved
i21	O=C(N/N=C/C=1C=CC=CC=1O)[C@](O)([H])[C@@](O)([H])[C@@](O)([H])[C@@](O)([H])CO	ZINC04023289	Absent
i21	O/C1=C/C=C(/C=C1/O)CCO[C@]2([H])O[C@@]([H])(CO)[C@](O)([H])[C@@](O)([H])[C@@]2(O)[H]	ZINC14512186	Absent
i22	OCC(CO)(CO)[N+]C[C@@](O)([H])CN2C1=C/C=C(/[Br])C=C1C=3/C=C(/[Br])C=CC2=3	ZINC10384387	(S)-Wiskostatin (DB01731)	0.85	experimental
i22	CC=1C=CC(=CC=1)NC(=O)C[N+](CC(=O)NC=2C=CC(C)=CC=2)[C@@]([H])(CO)[C@@](O)([H])C=3C=CC(=CC=3)[N+]([O-])=O	ZINC12311591	N-Acetyl-P-Nitrophenylserinol (DB02608)	0.728	experimental
i22	C/C2=C/C=1/C(=C(/C=[N+]/CCO)C([O-])=C(O)C=1C(C)(C)[H])C(O)=C2/C4=C(\C)C=C3C(C(/C=[N+]/CCO)=C(O)C(O)=C3C(C)(C)[H])=C4O	ZINC04428304	Absent
i22	[N+][C@]2([H])C[C@@]([N+])([H])[C@]([H])(O[C@@]1([H])O[C@]([H])(C[N+])[C@](O)([H])[C@@](O)([H])[C@]1(O)[H])[C@@](O)([H])[C@@]2([H])O[C@@]3([H])O[C@]([H])(CO)[C@](O)([H])[C@@]([N+])([H])[C@]3(O)[H]	ZINC08214767	Kanamycin (DB01172)	1	approved
			Tobramycin (DB00684)	0.962	approved/investigational
			Neomycin (Db00094)	0.944	approved
			Lividomycin A (DB04728)	0.944	experimental
			Framycetin (DB00452)	0.944	approved
			Paromomycin (DB01421)	0.944	approved
			Gentamicin (DB00798)	0.76	approved
			Glucosamine(DN01296)	0.76	approved
i22	C[C@]3(O)CO[C@@]([H])(O[C@]2([H])[C@@]([N+])([H])C[C@]([N+])([H])[C@]([H])(O[C@@]1([H])CC(=CC[C@]1([N+])[H])C[N+])[C@]2(O)[H])[C@@](O)([H])[C@@]3([H])[N+]C	ZINC70672630	Gentamicin (DB00798)	0.74	approved
			Netilmicin (DB00955)	0.714	approved
i22	C[C@]3(O)CO[C@@]([H])(O[C@]2([H])[C@@]([N+])([H])C[C@]([N+])([H])[C@]([H])(O[C@@]1([H])CC(=CC[C@@]1([N+])[H])C[N+])[C@]2(O)[H])[C@@](O)([H])[C@@]3([H])[N+]C	ZINC70672626	Absent
i22	[N+][C@@]2([H])[C@](O)([H])[C@]([H])(O[C@]1([H])O[C@@]([H])(CO)[C@](O)([H])[C@](O)([H])[C@]1([N+])[H])[C@@]([H])(CO)O[C@]2(O)[H]	ZINC43758958	Glucosaminyl-(Alpha-6)-D-Myo-Inositol (DB03779)	0.926	experimental
			Framycetin (DB00452)	0.88	approved
			Neomycin (Db00094)	0.88	approved
			Paromomycin (DB01421)	0.88	approved
			Glucosamine(DN01296)	0.862	approved
			Tobramycin (DB00684)	0.85	approved
			Kanamycin (DB01172)	0.849	approved
i23	OC=1C=C/C(=C(/O)C=1)C2=NN/C(=C2/C4=N/C=3C=CC=CC=3[S]4)C([F])([F])[F]	ZINC04126006	Absent
i23	CC=1C=CC(C)=C(C=1)N2C(=O)[C@]([H])(C(O)=N[C@@]2(O)[H])[C@@]4([H])NCCC=5C=3C=CC=CC=3NC4=5	ZINC39024686	Absent
i23	C/C1=C/C(C)=CC(=C1)N2C(=O)[C@]([H])(C(O)=N[C@@]2(O)[H])[C@@]4([H])NCCC=5C=3C=CC=CC=3NC4=5	ZINC38985586	Absent
i23	CC=1C=CC(=CC=1C)N2C(=O)[C@]([H])(C(O)=N[C@@]2(O)[H])[C@@]4([H])NCCC=5C=3C=CC=CC=3NC4=5	ZINC39006609	Absent
i23	CC=1C=CC=C(C=1C)N2C(=O)[C@]([H])(C(O)=N[C@@]2(O)[H])[C@@]4([H])NCCC=5C=3C=CC=CC=3NC4=5	ZINC38994370	Absent
i23	OC=3/C=C(/C/C2=N/C=1C=CC=CC=1[S]2)C(O)=CC=3C/C5=N/C=4C=CC=CC=4[S]5	ZINC04135361	Absent
i23	COC=1C=CC=CC=1N2C(=O)[C@]([H])(C(O)=N[C@@]2(O)[H])[C@@]4([H])NCCC=5C=3C=CC=CC=3NC4=5	ZINC38989746	Absent
i23	COC=1C=CC=C(C=1)N2C(=O)[C@]([H])(C(O)=N[C@@]2(O)[H])[C@@]4([H])NCCC=5C=3C=CC=CC=3NC4=5	ZINC39272107	Absent
i23	CC=1C=C/C(=C(/C)C=1)N5C(=O)[C@@]([H])([C@@]3([H])NCCC=4C=2C=CC=CC=2NC3=4)[C@@](O)([H])N[C@@]5(O)[H]	ZINC39037699	Absent
i23	C/C1=C/C(C)=CC(=C1)N2C(=O)[C@]([H])(C(O)=N[C@@]2(O)[H])[C@@]4([H])NCCC=5C=3C=C(C=CC=3NC4=5)OC	ZINC39007107	Absent
i23	O=C3C=1C=CC=C2C=1C(=C/C=C2/NC(CO)(CO)CO)C(=O)N3N4C=NN=C4	ZINC03045203	Absent
i23	O=C2C=1C=CC(=CC=1O/C=C2/C=3C=CC=CC=3)O[C@]4(O)O[C@@]([H])(CO)[C@](O)([H])[C@](O)([H])[C@@]4(O)[H]	ZINC64220076	Daidzin (DB02115)	0.959	experimental
i23	O=C1NC(=NC2=C1N=CN2[C@@]3([H])O[C@]([H])(CO)[C@](O)([H])[C@@]3(O)[H])NC(=O)C56C[C@]4([H])C[C@@]([H])(C[C@@]([H])(C4)C5)C6	ZINC27562867	Absent
i23	[O-]C(=O)C[C@](O)([H])C[C@](O)([H])C=CC=2C(=C1C=CC=CC1=NC=2[C@]3([H])CC3)C=4C=CC([F])=CC=4	ZINC11616582	Pitavastatin (DB08860)	1	approved
i23	CC=1C=CC=C(C=1)N2C(=O)[C@]([H])(C(O)=N[C@@]2(O)[H])[C@@]4([H])NCCC=5C=3C=C(C=CC=3NC4=5)OC	ZINC38989587	Absent
i23	O=C2C=1/C=C(/O)C(O)=CC=1OC=3/C2=C(/O)C=C(O)C=3[C@]4([H])O[C@]([H])(CO)[C@](O)([H])[C@@](O)([H])[C@]4(O)[H]	ZINC33832006	Absent
i23	CC=1C=CC=CC=1N2C(=O)[C@]([H])(C(O)=N[C@@]2(O)[H])[C@@]4([H])NCCC=5C=3C=CC=CC=3NC4=5	ZINC38994704	Absent
i23	CC=1C=CC=C(C=1)N2C(=O)[C@]([H])(C(O)=N[C@@]2(O)[H])[C@@]4([H])NCCC=5C=3C=CC=CC=3NC4=5	ZINC38958852	Absent
i23	CC=1C=CC([Cl])=CC=1N2C(=O)[C@]([H])(C(O)=N[C@@]2(O)[H])[C@@]4([H])NCCC=5C=3C=CC=CC=3NC4=5	ZINC39011836	Absent
i23	CC=1C=CC(=CC=1[Cl])N2C(=O)[C@]([H])(C(O)=N[C@@]2(O)[H])[C@@]4([H])NCCC=5C=3C=CC=CC=3NC4=5	ZINC39007514	Absent
i24	CC=1C(O)=CC=C(C=1O)C2=NN=C[C@@]2([H])C4=NC=3C=CC=CC=3[S]4	ZINC18188334	Absent
i24	C/C3=C/C=CC2=C1N=[N+]C(=N[C@]1([H])[N+]=C23)NN	ZINC39697509	Absent
i24	CCCC#C[C@@](C)(O)C[N+][C@@]([H])(CO)C([O-])=O	ZINC59409405	Absent
i24	CC=1/C=C(/O)C(=CC=1[Cl])C(=NO)C=2C=CC=CC=2	ZINC05538755	Absent
i24	CN2C=1/N=C(/NCCO)N(CCO)C=1C(=O)NC2=O	ZINC01876281	7-BENZYL-1,3-DIMETHYL-8-PIPERAZIN-1-YL-3,7-DIHYDRO-PURINE-2,6-DIONE (DB08530)	0.748	experimental
			8-Amino-1,3-Dimethyl-3,7-Dihydropurine-2,6-Dione (DB01778)	0.73	experimental
			Dyphylline (DB00651)	0.714	approved
			2-({8-[(3R)-3-AMINOPIPERIDIN-1-YL]-1,3-DIMETHYL-2,6-DIOXO-1,2,3,6-TETRAHYDRO-7H-PURIN-7-YL}METHYL)BENZONITRILE (DB08743)	0.701	experimental
i24	O/C1=C/C=C(C(O)=C1)C(=NO)C=2/C=C(/[F])C([F])=C([F])C=2	ZINC32502199	Absent
i24	CC=1C(O)=CC=C(C=1O)C2=NNC(C)=C2/C4=N/C=3C=CC=CC=3[S]4	ZINC08817721	Absent
i24	COC=3C=C2CCN[C@]([H])(C=1C=C/C=C(/O)C=1)C2=CC=3OC	ZINC19703129	Absent
i24	N#C/C1=C(\N)[S]C(=N)[C@@]([H])(C#N)[C@@]1([H])C=2C=CC([F])=C([F])C=2	ZINC00377260	Absent
i24	C/C2=N/C(CC)=C(CNC(=O)C=1C(O)=CC=CC=1O)[S]2	ZINC67714724	Absent
i24	CC=1C=CC(=CC=1)[C@@](C)([H])CNC(=O)CC/N=C(\O)C2=NC=C/C=C2/O	ZINC73857304	Absent
i24	C/C1=N/C(CO)=NC(O)=C1C[C@@](C)([H])C(=O)OCCCCC	ZINC16857752	Absent
i24	CN1C(=N/N=C1/C[N+](C)C)[C@@]2([H])CCC[N+](C2)C([H])(CO)CO	ZINC72474254	Absent
i24	C[C@]1([H])CC[C@]([H])([C@@]([H])(C1)OC(=O)C[N+](CCO)CCO)C(C)(C)[H]	ZINC72939658	Absent
i24	CC(C)([H])C1=[N+]C=CN1CCCNC(=O)C=2C(O)=CC=CC=2O	ZINC71747298	Absent
i24	COC=1C=CC([Cl])=CC=1N2NN[C@]([H])([C@@]2([N+])[H])[C@@]4([H])[N+]=C3C=CC=CC3=[N+]4	ZINC63521211	Absent
i24	CCCCCC[C@](C)(CC)C(=O)NCC/N=C(\O)C1=NC=C/C=C1/O	ZINC80206729	Absent
i24	CC=1C=CC=CC=1[C@]2(O)CCN(C2)C(=O)C=3C(O)=CC=CC=3O	ZINC67946247	Absent
i24	CC=2N=[N+][C@@]([H])(C=1C=CC(O)=C(O)C=1O)C=2C=3C=CC([Cl])=CC=3	ZINC38979983	Absent
i24	CC1(CCCCCC1)NC(=O)CC/N=C(\O)C2=NC=C/C=C2/O	ZINC73246609	Absent
i25	CC=1C=CC(=CC=1)CN2C(=O)C(=CNC2=O)CC([O-])=O	ZINC20156415	Absent
i25	CN(C)[C@]([H])(C=1C=CC=NC=1)C(=O)NCC/C2=C/C=CO2	ZINC81112507	Absent
i25	[O-]C(=O)CC/C2=N/C(COC=1C=CC=CC=1[Cl])=NO2	ZINC78400906	Absent
i25	CC[C@](C)([H])NC(=O)NC=1C=CC=C(C=1)OC=2C=CC=CC=2	ZINC71919815	Absent
i25	CC=2/C=C(/C)N=C(NCC=1C=CC=C(C=1)NC(C)=O)C=2C#N	ZINC76748756	Absent
i25	[O-][N+](=O)C1=CC=C/N=C1/NC=2C=CC=C(C=2)CN3C=CN=C3	ZINC32916269	Absent
i25	O=C(NC=1N=CNN=1)C2=CC=C/N=C2/N/C3=C/C=CC([F])=C3	ZINC71969324	Absent
i25	CC=1C=CC(=CC=1)NC(=O)N(C=2C=CC=CC=2)C=3C=CC=CN=3	ZINC44559442	Absent
i25	COC(=O)C[C@]([H])(NC(=O)C/C1=C/C=C[S]1)C=2C=CC=CC=2	ZINC45536984	Absent
i25	[H][C@](CCC=1C=CC=CC=1)([N+]CC=2C=CC=CN=2)C=3C=CC=CC=3	ZINC69787645	Absent
i25	O=C(CN1N=NC=2C=CC=CC1=2)NCC[C@](O)([H])C=3C=CC=CC=3	ZINC81250625	Absent
i25	[O-]C(=O)C/C1=C/C([Cl])=CC([Cl])=C1[S]C=2C=CC=CC=2	ZINC00346347	Absent
i25	CCC1(CC1)CNC(=O)NC=2C=CC=C(C=2)OC=3N=CC=CN=3	ZINC78478787	Absent
i25	O=C(C/C1=N/N=C(O1)C=2C=C[S]C=2)NCCC=3C=CC=CC=3	ZINC65214235	Absent
i25	CCC=1C=CC(=CC=1)NC(=O)[C@@](C)([H])[C@@](O)([H])C=2C=CC(=CC=2)OC	ZINC79074419	Absent
i25	CCC[C@](C)([H])NC(=O)[C@@](C)([H])NC=1C=CC=C(C=1)CN2C=CC=N2	ZINC73637811	Absent
i25	CN(C/C2=N/C=1C=CC([Cl])=CC=1N2CCO)C=3C=CC=CC=3	ZINC07503567	Absent
i25	C/C2=C/C(C[N+](C)C[C@@](O)([H])COC=1C=CC(=CC=1)CC#N)=NO2	ZINC51739297	Absent
i25	O=C(CCCOC=1C=CC=NC=1)NCCC=2C=CC=CC=2[Cl]	ZINC79778427	Absent
i25	CC[C@@](C)([H])N(CC#CC=1C=CC=CC=1)CC=2C=CC=CC=2C([O-])=O	ZINC55183050	Absent
